# Supplementary material for: Helminth infections among rural schoolchildren in Southern Ethiopia: A cross-sectional multilevel and zero-inflated regression model
Source: PLoS Negl Trop Dis. 2020 Dec 22;14(12):e0008002. doi: 10.1371/journal.pntd.0008002 (PMC7755205; doi:10.1371/journal.pntd.0008002)
Supplement: S1 Dataset — (XLSX) [file pntd.0008002.s002.xlsx]

## Sheet: S1 SPSS data file PARASITE NEW.
ID	Sex (1=male, 2=female	Age of child (years)	Agegroup	Total household member	FAC1_1	RFAC1_1	Wealthindex	Weight (Kg)	Height (Cm)	Haemoglobin (g/dl)	FEC Ascarisyesno	FEC Ascariscount	KKAscarisyesno	KKAscariseggonlyinfected (egg counts per slide)	KKAscarisepgonlyinfected	KKAscariscount	KKAscarisepgwithzero	FEC and KK Ascarisyesno	FECtricurisyesno	FECTrichuriscount	KKTrichurisyesno	KKTrichuriseggonlyinfected	KKTrichurisepgonlyinfected	KKTrichuriscount	KKTrichurisepgwithzero	FEC and KK Trichurisyesno	FEC Hookworm	FEC Hookwormcount	KKHookwormyesno	KKHookwormeggcount	KKHookwormepgonlyinfected	KKHookwormcount	KKHookwormepgwithzero	FEC Stercolarisyesno	KKStercolarisyesno	FEC and KK Stercolaris	FEC Taenia spp.yesno	FEC Taenia spp.count	KKTaenia spp.yesno	KKTaeniaeggcount	KKTaenia spp.epgonyinfected	KKTaenia spp.count	KKTaenia spp.epgwithzero	FEC and KK Taenia spp yesno	FEC hymenolipsnana	Haemoglobin (g/dl)	Anemia (1=anemic, 0=not anemic)	HAZ	Stunting (1=stunted, 0=not stunted)
1	1	9	1	5	0.927504	671	3	20	116.5	12.5	0	0	0			0	0	0	1	3	1	4	96	4	96	1	0	0	0			0	0	0	0	0	0	0	0			0	0	0	0	12.5	0	-2.67	1
2	1	9	1	5	0.449589	449	2	19.8	122.5	10.9	0	0	0			0	0	0	0	0	0			0	0	0	0	0	0			0	0	0	0	0	0	0	0			0	0	0	0	10.9	1	-1.67	0
3	2	9	1	12	0.979686	732	3	26.8	131.5	11.9	0	0	0			0	0	0	0	0	0			0	0	0	0	0	0			0	0	0	0	0	0	0	0			0	0	0	0	11.9	0	-0.16	0
4	2	9	1	5	0.678073	556	2	25.1	125	12.1	0	0	0			0	0	0	1	3	1	5	120	5	120	1	0	0	0			0	0	0	0	0	0	0	0			0	0	0	0	12.1	0	-1.23	0
5	2	7	1	9	-1.45372	87	1	20	122.1	13.2	0	0	0			0	0	0	1	7	1	15	360	15	360	1	0	0	0			0	0	0	0	0	0	0	0			0	0	0	0	13.2	0	0.24	0
6	2	9	1	7	0.744078	586	3	28.3	132.6	14.7	0	0	0			0	0	0	0	0	0			0	0	0	0	0	0			0	0	0	0	0	0	0	0			0	0	0	0	14.7	0	0.02	0
7	2	9	1	8	0.759851	600	3	26.8	134.7	12.3	0	0	0			0	0	0	1	2	1	3	72	3	72	1	0	0	0			0	0	0	0	0	0	0	0			0	0	0	0	12.3	0	0.36	0
8	2	8	1	7	-1.50145	51	1	26.4	125.4	14.3	0	0	0			0	0	0	1	4	1	3	72	3	72	1	0	0	0			0	0	0	0	0	0	0	0			0	0	0	0	14.3	0	-0.2	0
9	1	7	1	9	1.0682	793	3	23.1	129.8	13.3	0	0	1	3	72	3	72	1	0	0	1	1	24	1	24	1	0	0	0			0	0	0	0	0	0	0	0			0	0	0	0	13.3	0	1.53	0
10	2	9	1	6	-0.178014	322	2	19.8	119.1	10.3	0	0	0			0	0	0	0	0	0			0	0	0	0	0	0			0	0	0	0	0	0	0	0			0	0	0	0	10.3	1	-2.19	1
11	1	9	1	7	-1.18609	180	1	22	117.5	11	1	4	1	3	72	3	72	1	0	0	1	5	120	5	120	1	0	0	0			0	0	0	0	0	0	0	0			0	0	0	0	11	1	-2.51	1
12	1	11	2	7	1.17797	810	3	21	118	12.5	1	4	1	5	120	5	120	1	0	0	0			0	0	0	0	0	0			0	0	0	0	0	0	0	0			0	0	0	0	12.5	0	-3.73	1
13	1	9	1	5	1.32249	844	3	23.8	123.4	13.5	0	0	1	6	144	6	144	1	1	2	1	3	72	3	72	1	0	0	0			0	0	0	0	0	0	0	0			0	0	0	0	13.5	0	-1.52	0
14	2	8	1	8	0.948374	704	3	25	137.9	13.4	0	0	0			0	0	0	0	0	1	3	72	3	72	1	0	0	0			0	0	0	0	0	0	0	0			0	0	0	0	13.4	0	1.96	0
15	1	8	1	9	0.979686	732	3	21	119	9.1	1	4	1	5	120	5	120	1	1	3	1	6	144	6	144	1	0	0	1	3	72	3	72	0	0	0	0	0	0			0	0	0	0	9.1	1	-1.46	0
16	1	12	2	7	-1.15478	247	1	24.2	125.5	13.5	0	0	0			0	0	0	0	0	0			0	0	0	0	0	0			0	0	0	0	0	0	0	0			0	0	0	0	13.5	0	-3.33	1
17	2	7	1	7	-1.18609	180	1	21.8	120.7	12.8	0	0	0			0	0	0	0	0	1	1	24	1	24	1	0	0	0			0	0	0	0	0	0	0	0			0	0	0	0	12.8	0	-0.02	0
18	2	12	2	6	-1.18609	180	1	25.8	128.1	15.2	0	0	0			0	0	0	0	0	0			0	0	0	0	0	0			0	0	0	0	0	0	0	0			0	0	0	0	15.2	0	-3.38	1
19	1	8	1	5	-0.548784	303	2	19.6	120.4	11.2	0	0	0			0	0	0	0	0	0			0	0	0	0	0	0			0	0	0	0	0	0	0	0			0	0	0	0	11.2	1	-1.22	0
20	2	7	1	7	0.327862	399	2	22.3	125.2	9.4	0	0	0			0	0	0	0	0	0			0	0	0	0	0	0			0	0	0	0	0	0	0	0			0	0	0	0	9.4	1	0.8	0
21	2	9	1	9	0.979686	732	3	21.3	124.6	14.3	1	7	1	6	144	6	144	1	1	9	1	5	120	5	120	1	0	0	0			0	0	0	0	0	0	6	1	4	96	4	96	1	0	14.3	0	-1.29	0
22	2	11	2	5	0.979686	732	3	19.8	116.9	13.3	0	0	0			0	0	0	0	0	1	1	24	1	24	1	0	0	0			0	0	0	0	0	0	0	0			0	0	0	0	13.3	0	-4.23	1
23	2	7	1	8	1.03518	780	3	18.6	116	14.3	0	0	0			0	0	0	0	0	0			0	0	0	0	0	0			0	0	0	0	0	0	0	0			0	0	0	0	14.3	0	-0.88	0
24	2	10	2	10	0.946667	693	3	25	126.3		0	0	0			0	0	0	0	0	0			0	0	0	0	0	0			0	0	0	0	0	0	0	0			0	0	0	0			-1.93	0
25	1	7	1	7	-1.71786	17	1	22.6	123.5	9.5	0	0	0			0	0	0	1	3	1	1	24	1	24	1	0	0	0			0	0	0	0	0	0	0	0			0	0	0	0	9.5	1	0.33	0
26	1	7	1	8	0.896192	663	3	18.9	115.6	10.5	0	0	0			0	0	0	0	0	0			0	0	0	0	0	0			0	0	0	0	0	0	0	0			0	0	0	0	10.5	1	-1.16	0
27	2	9	1	10	1.05605	789	3	28.2	130.7		0	0	0			0	0	0	0	0	0			0	0	0	0	0	0			0	0	0	0	0	0	0	0			0	0	0	0			-0.29	0
28	1	11	2	7	0.88348	658	3	22.8	121.4	12.5	0	0	0			0	0	0	0	0	0			0	0	0	0	0	1	3	72	3	72	0	0	0	0	0	0			0	0	0	0	12.5	0	-3.23	1
29	2	8	1	5	-1.18609	180	1	20.4	117.2	12.9	0	0	0			0	0	0	1	5	1	8	192	8	192	1	0	0	0			0	0	0	0	0	0	0	0			0	0	0	0	12.9	0	-1.61	0
30	2	9	1	10	0.88348	658	3	26.1	134.5	14.5	0	0	0			0	0	0	0	0	0			0	0	0	0	0	0			0	0	0	0	0	0	0	0			0	0	0	0	14.5	0	0.33	0
31	2	9	1	10	1.32078	831	3	22.5	123.2	14	0	0	0			0	0	0	0	0	1	25	600	25	600	1	0	0	0			0	0	0	0	0	0	0	0			0	0	0	0	14	0	-1.52	0
32	2	9	1	9	0.449589	449	2	22.1	131.2	10	1	3	1	5	120	5	120	1	0	0	0			0	0	0	0	0	0			0	0	0	0	0	0	0	0			0	0	0	0	10	1	-0.21	0
33	1	9	1	5	-1.18609	180	1	28.7	118.7	13.8	0	0	0			0	0	0	1	6	1	5	120	5	120	1	0	0	0			0	0	0	0	0	0	0	0			0	0	0	0	13.8	0	-2.31	1
34	1	9	1	8	0.744078	586	3	29.1	134.9	12.3	0	0	0			0	0	0	1	3	0			0	0	1	0	0	0			0	0	0	0	0	1	3	1	3	72	3	72	1	0	12.3	0	0.39	0
35	2	9	1	8	1.21645	813	3	24.6	119.9	10.7	0	0	0			0	0	0	1	5	1	7	168	7	168	1	0	0	0			0	0	0	0	0	1	3	0			0	0	1	0	10.7	1	-2.06	1
36	2	8	1	3	1.33464	849	3	21	125	10	0	0	0			0	0	0	0	0	0			0	0	0	0	0	0			0	0	0	0	0	0	0	0			0	0	0	0	10	1	-0.27	0
37	1	9	1	9	-1.48058	71	1	18.7	117	10	0	0	0			0	0	0	0	0	1	1	24	1	24	1	0	0	0			0	0	0	0	0	0	0	0			0	0	0	0	10	1	-2.59	1
38	1	8	1	9	0.449589	449	2	21	121	10.7	0	0	0			0	0	0	0	0	0			0	0	0	0	0	0			0	0	0	0	0	0	0	0			0	0	0	0	10.7	1	-1.11	0
39	1	8	1	6	-1.63269	28	1	23.2	125		0	0	0			0	0	0	0	0	0			0	0	0	0	0	0			0	0	0	0	0	0	0	0			0	0	0	0			-0.4	0
40	1	9	1	9	-1.27126	115	1	21.8	127.2	12.4	0	0	0			0	0	0	0	0	1	3	72	3	72	1	0	0	0			0	0	0	0	0	0	0	0			0	0	0	0	12.4	0	-0.89	0
41	1	10	2	5	-1.27126	115	1	23.3	126.4	12.8	0	0	0			0	0	0	0	0	0			0	0	0	0	0	0			0	0	0	0	0	0	0	0			0	0	0	0	12.8	0	-1.79	0
42	1	12	2	7	-1.18609	180	1	36.5	155.7	15.9	0	0	0			0	0	0	0	0	1	3	72	3	72	1	0	0	0			0	0	0	0	0	0	0	0			0	0	0	0	15.9	0	0.93	0
43	2	9	1	6	0.744078	586	3	26.3	133.2	12	0	0	0			0	0	0	0	0	0			0	0	0	0	0	0			0	0	0	0	0	0	0	0			0	0	0	0	12	0	0.12	0
44	1	13	2	6	-1.18609	180	1	28.8	139.7	12.6	0	0	0			0	0	0	1	2	1	4	96	4	96	1	0	0	0			0	0	0	0	0	0	0	0			0	0	0	0	12.6	0	-2.2	1
45	2	14	2	9	1.17797	810	3	28	134.6	11.5	0	0	0			0	0	0	1	3	1	6	144	6	144	1	0	0	0			0	0	0	0	0	0	0	0			0	0	0	0	11.5	1	-3.63	1
46	2	8	1	5	-1.58491	32	1	18.1	113.7	13.8	0	0	0			0	0	0	0	0	1	1	24	1	24	1	0	0	0			0	0	0	0	0	0	0	0			0	0	0	0	13.8	0	-2.22	1
47	2	8	1	10	1.02629	768	3	16.7	111.7	12.6	0	0	0			0	0	0	0	0	0			0	0	0	0	0	0			0	0	0	0	0	0	0	0			0	0	0	0	12.6	0	-2.56	1
48	1	14	2	8	-1.48229	63	1	26.3	133	14	0	0	0			0	0	0	0	0	0			0	0	0	0	0	0			0	0	0	0	0	0	0	0			0	0	0	0	14	0	-3.92	1
49	1	8	1	6	1.34601	852	3	18.7	111.4	13	1	6	1	5	120	5	120	1	0	0	0			0	0	0	0	0	0			0	0	0	0	0	0	0	0			0	0	0	0	13	0	-2.81	1
50	2	10	2	6	0.449589	449	2	24.3	129.1	13.1	0	0	0			0	0	0	0	0	0			0	0	0	0	0	0			0	0	0	0	0	0	0	0			0	0	0	0	13.1	0	-1.49	0
51	1	11	2	4	-1.15478	247	1	21	123.6	11.5	0	0	0			0	0	0	0	0	0			0	0	0	0	0	0			0	0	0	0	0	0	0	0			0	0	0	0	11.5	0	-2.9	1
52	2	10	2	7	0.744078	586	3	24.1	127.3	11.2	0	0	0			0	0	0	0	0	0			0	0	0	0	0	0			0	0	0	0	0	0	0	0			0	0	0	0	11.2	1	-1.77	0
53	2	12	2	7	-1.1878	172	1	29	132.8	12.7	0	0	0			0	0	0	1	9	1	5	120	5	120	1	0	0	0			0	0	0	0	0	0	0	0			0	0	0	0	12.7	0	-2.69	1
54	2	10	2	7	-1.48229	63	1	28.8	137.5	14.8	0	0	0			0	0	0	0	0	0			0	0	0	0	0	0			0	0	0	0	0	0	0	0			0	0	0	0	14.8	0	-0.18	0
55	1	10	2	6	0.744078	586	3	21.3	125.5	11.4	0	0	1	6	144	6	144	1	1	8	1	7	168	7	168	1	0	0	0			0	0	0	0	0	0	0	1	5	120	5	120	1	0	11.4	1	-1.93	0
56	2	10	2	7	0.763241	601	3	22.4	127.4	10.1	0	0	0			0	0	0	0	0	0			0	0	0	0	0	0			0	0	0	0	0	0	0	0			0	0	0	0	10.1	1	-1.76	0
57	1	10	2	8	1.03688	784	3	22.6	116.2	12.6	0	0	0			0	0	0	0	0	0			0	0	0	0	0	0			0	0	0	0	0	0	0	0			0	0	0	0	12.6	0	-3.39	1
58	2	10	2	14	1.3538	853	3	32	140.1	11.5	0	0	0			0	0	0	0	0	1	2	48	2	48	1	0	0	0			0	0	0	0	0	0	0	0			0	0	0	0	11.5	0	0.23	0
59	2	10	2	6	-1.15478	247	1	22	129.5	11	0	0	0			0	0	0	1	3	1	6	144	6	144	1	0	0	0			0	0	0	0	0	0	0	0			0	0	0	0	11	1	-1.43	0
60	2	12	2	8	0.3949	421	2	32.3	142.5	11.8	0	0	0			0	0	0	0	0	0			0	0	0	0	0	0			0	0	0	0	0	0	0	0			0	0	0	0	11.8	1	-1.28	0
61	2	10	2	6	0.763241	601	3	23.1	123.7	13.5	0	0	0			0	0	0	0	0	0			0	0	0	0	0	0			0	0	0	0	0	0	0	0			0	0	0	0	13.5	0	-2.34	1
62	2	10	2	8	-0.815303	278	1	23.1	122.5	13.2	0	0	0			0	0	0	0	0	0			0	0	0	0	0	1	3	72	3	72	0	0	0	0	0	0			0	0	0	0	13.2	0	-2.52	1
63	1	9	1	9	1.33464	849	3	29	131.2	11	0	0	0			0	0	0	1	5	1	13	312	13	312	1	0	0	0			0	0	0	0	0	0	0	0			0	0	0	0	11	1	-0.23	0
64	1	9	1	6	0.875356	654	3	32.4	125.7	12.2	0	0	0			0	0	0	1	2	1	12	288	12	288	1	0	0	0			0	0	0	0	0	0	0	0			0	0	0	0	12.2	0	-1.14	0
65	1	8	1	11	1.32078	831	3	22.8	126.2	12.5	0	0	0			0	0	0	0	0	0			0	0	0	0	0	0			0	0	0	0	0	0	0	0			0	0	0	0	12.5	0	-0.19	0
66	1	13	2	8	0.658911	547	2	28.3	123.7	11.3	0	0	0			0	0	0	0	0	0			0	0	0	0	0	0			0	0	0	0	0	0	0	0			0	0	0	0	11.3	1	-4.35	1
67	2	10	2	4	1.32078	831	3	28.8	130.1	12.4	0	0	0			0	0	0	0	0	1	4	96	4	96	1	0	0	0			0	0	0	0	0	0	0	0			0	0	0	1	12.4	0	-1.33	0
68	1	9	1	10	0.152227	355	2	24.8	125.4		0	0	0			0	0	0	0	0	0			0	0	0	0	0	0			0	0	0	0	0	0	0	0			0	0	0	0			-1.19	0
69	2	9	1	7	0.927504	671	3	17	115.5	12.5	0	0	0			0	0	0	0	0	0			0	0	0	0	0	0			0	0	0	0	0	0	0	0			0	0	0	0	12.5	0	-2.78	1
70	2	12	2	13	0.744078	586	3	45	149	16	0	0	0			0	0	0	0	0	1	3	72	3	72	1	0	0	0			0	0	0	0	0	0	0	0			0	0	0	0	16	0	-0.33	0
71	2	9	1	8	0.744078	586	3	25	130.6	10.6	0	0	0			0	0	0	0	0	0			0	0	0	0	0	0			0	0	0	0	0	0	0	0			0	0	0	0	10.6	1	-0.31	0
72	2	10	2	9	0.946667	693	3	29	136.4	12.3	0	0	0			0	0	0	0	0	0			0	0	0	0	0	0			0	0	0	0	0	0	0	0			0	0	0	0	12.3	0	-0.35	0
73	1	10	2	5	-0.486384	309	2	23.7	120.4		1	3	1	450	10800	450	10800	1	0	0	1	2	48	2	48	1	0	0	0			0	0	0	0	0	0	0	0			0	0	0	0			-2.73	1
74	1	12	2	4	1.21099	812	3	31.8	147.8	14.6	0	0	0			0	0	0	0	0	0			0	0	0	0	0	0			0	0	0	0	0	0	0	0			0	0	0	0	14.6	0	-0.18	0
75	2	12	2	5	0.744078	586	3	28.7	131	11.5	0	0	0			0	0	0	0	0	0			0	0	0	0	0	0			0	0	0	0	0	0	0	0			0	0	0	0	11.5	1	-2.96	1
76	1	10	2	6	0.601647	499	2	32.4	144.2	13.9	0	0	0			0	0	0	1	4	1	6	144	6	144	1	0	0	0			0	0	0	0	0	0	0	0			0	0	0	0	13.9	0	1.01	0
77	2	11	2	8	1.3538	853	3	31.8	138	14.5	0	0	0			0	0	0	0	0	0			0	0	0	0	0	0			0	0	0	0	0	0	0	0			0	0	0	0	14.5	0	-1.05	0
78	2	10	2	6	0.744078	586	3	30.8	130.5	13.5	0	0	0			0	0	0	0	0	0			0	0	0	0	0	0			0	0	0	0	0	0	0	0			0	0	0	0	13.5	0	-1.27	0
79	1	12	2	7	0.433614	437	2	25.4	128.9	13.2	0	0	0			0	0	0	1	3	1	3	72	3	72	1	0	0	0			0	0	0	0	0	0	0	0			0		0	0	13.2	0	-2.85	1
80	1	10	2	7	-0.807621	279	1	36.4	139.2	14.4	0	0	0			0	0	0	0	0	0			0	0	0	0	0	0			0	0	0	0	0	0	0	0			0	0	0	0	14.4	0	0.22	0
81	2	11	2	7	-1.50924	44	1	26.3	134.9		0	0	0			0	0	0	1	3	1	3	72	3	72	1	0	0	0			0	0	0	0	0	0	0	0			0	0	0	0			-1.52	0
82	1	10	2	5	0.763241	601	3	27.8	137.1	11.8																																	0			11.8	0	-0.11	0
83	1	10	2	7	0.449589	449	2	37	142.7	13.1	0	0	0			0	0	0	0	0	0			0	0	0	0	0	0			0	0	0	0	0	0	0	0			0	0	0	0	13.1	0	0.77	0
84	1	11	2	3	-1.50753	46	1	38	149.1	14.3	0	0	0			0	0	0	1	5	1	8	192	8	192	1	0	0	0			0	0	0	0	0	0	0	0			0	0	0	0	14.3	0	0.89	0
85	2	12	2	6	-1.1878	172	1	25.4	131.2	11.4	0	0	1	7	168	7	168	1	0	0	0			0	0	0	0	0	0			0	0	0	0	0	0	0	0			0	0	0	0	11.4	1	-2.93	1
86	1	12	2	7	-0.637294	286	1	33.4	129.9	13.6	1	13	0			0	0	1	0	0	1	4	96	4	96	1	0	0	0			0	0	0	0	0	0	0	0			0	0	0	0	13.6	0	-2.71	1
87	2	14	2	7	-0.165865	323	2	24.4	129.9	12.1	0	0	0			0	0	0	0	0	0			0	0	0	0	0	0			0	0	0	0	0	0	0	0			0	0	0	0	12.1	0	-4.31	1
88	1	11	2	7	1.33464	849	3	21.4	125.7	12	0	0	0			0	0	0	0	0	0			0	0	0	0	0	0			0	0	0	0	0	0	0	0			0	0	0	0	12	0	-2.59	1
89	2	10	2	8	-1.17394	238	1	33.4	144.7	16.2	0	0	0			0	0	0	0	0	0			0	0	0	0	0	0			0	0	0	0	0	0	0	0			0	0	0	0	16.2	0	0.95	0
90	2	11	2	11	0.2599	377	2	36.1	139.4	14.7	0	0	0			0	0	0	0	0	0			0	0	0	0	0	0			0	0	0	0	0	0	0	0			0	0	0	0	14.7	0	-0.84	0
91	2	10	2	7	0.960523	713	3	46.3	154.3		0	0	0			0	0	0	0	0	0			0	0	0	0	0	0			0	0	0	0	0	0	0	0			0	0	0	0			2.45	0
92	2	13	2	7	0.744078	586	3	36.4	150.7	11.6	0	0	0			0	0	0	0	0	1	5	120	5	120	1	0	0	0			0	0	0	0	0	0	0	0			0	0	0	0	11.6	1	-0.82	0
93	2	14	2	7	1.13735	804	3	25.4	131.4	12.7	0	0	0			0	0	0	1	2	0			0	0	1	0	0	0			0	0	0	0	0	0	0	0			0	0	0	0	12.7	0	-4.09	1
94	1	11	2	10	-1.1878	172	1	29.4	127.1	12.8	1	3	1	2	48	2	48	1	0	0	0			0	0	0	0	0	0			0	0	0	0	0	0	0	0			0	0	0	0	12.8	0	-2.38	1
95	1	12	2	7	-1.69267	20	1	25.8	132.2	12.1	0	0	0			0	0	0	0	0	0			0	0	0	0	0	0			0	0	0	0	0	0	0	0			0	0	0	0	12.1	0	-2.38	1
96	1	12	2	7	0.777097	606	3	45.1	160.4	16.7	0	0	0			0	0	0	1	5	1	4	96	4	96	1	0	0	0			0	0	0	0	0	0	0	0			0	0	0	0	16.7	0	1.6	0
97	2	12	2	8	0.744078	586	3	26.8	130.5	12.9	0	0	0			0	0	0	0	0	0			0	0	0	0	0	0			0	0	0	0	0	0	0	0			0	0	0	0	12.9	0	-3.03	1
98	1	12	2	8	0.744078	586	3	26	130.5	11.7	1	3	1	3	72	3	72	1	1	2	0			0	0	1	0	0	0			0	0	0	0	0	0	0	1	4	96	4	96	1	0	11.7	1	-2.62	1
99	1	12	2	6	0.685198	560	2	31.8	138	11.2	0	0	0			0	0	0	0	0	1	1	24	1	24	1	0	0	0			0	0	0	0	0	0	0	0			0	0	0	0	11.2	1	-1.56	0
100	2	9	1	7	0.744078	586	3	27	131.4	14.2	0	0	0			0	0	0	0	0	0			0	0	0	0	0	0			0	0	0	0	0	0	0	0			0	0	0	0	14.2	0	-0.18	0
101	1	10	2	6	-1.48229	63	1	23.8	131.4	12.9	0	0	0			0	0	0	0	0	0			0	0	0	0	0	0			0	0	0	0	0	0	0	0			0	0	0	0	12.9	0	-1	0
102	2	10	2	8	-1.15478	247	1	35.9	137	12.6	0	0	0			0	0	0	0	0	1	5	120	5	120	1	0	0	0			0	0	0	0	0	0	0	0			0	0	0	0	12.6	0	-0.26	0
103	1	11	2	6	0.633016	513	2	32.3	146	13.2	0	0	0			0	0	0	0	0	0			0	0	0	0	0	0			0	0	0	0	0	0	0	0			0	0	0	0	13.2	0	0.43	0
104	1	10	2	10	0.927504	671	3	39.8	147.7	13.4	0	0	0			0	0	0	0	0	0			0	0	0	0	0	1	4	96	4	96	0	0	0	0	0	0			0	0	0	0	13.4	0	1.56	0
105	2	12	2	7	0.803856	613	3	30.4	139.7	9.5	0	0	0			0	0	0	1	4	1	3	72	3	72	1	0	0	0			0	0	0	0	0	0	0	0			0	0	0	0	9.5	1	-1.69	0
106	2	12	2	5	-1.18609	180	1	31	137.5	15.8	0	0	0			0	0	0	0	0	0			0	0	0	0	0	0			0	0	0	0	0	0	0	0			0	0	0	0	15.8	0	-2.01	1
107	1	12	2	7	-1.15478	247	1	28.2	127	14.4	0	0	0			0	0	0	0	0	0			0	0	0	0	0	0			0	0	0	0	0	0	0	0			0	0	0	0	14.4	0	-3.12	1
108	1	13	2	6	-1.15478	247	1	24.3	127.4	12.7	0	0	0			0	0	0	0	0	1	43	1032	43	1032	1	0	0	0			0	0	0	0	0	0	0	0			0	0	0	0	12.7	0	-3.86	1
109	1	12	2	6	1.13735	804	3	29.4	140.7	11.5	0	0	0			0	0	0	0	0	0			0	0	0	0	0	0			0	0	0	0	0	0	0	0			0	0	0	0	11.5	1	-1.18	0
110	2	10	2	4	0.360585	410	2	25.6	145.2	10.5	0	0	0			0	0	0	0	0	0			0	0	0	0	0	0			0	0	0	0	0	0	0	0			0	0	0	0	10.5	1	1.03	0
111	2	11	2	6	0.979686	732	3	30.1	142.9	13.9	1	4	1	5	120	5	120	1	0	0	1	4	96	4	96	1	0	0	0			0	0	0	0	0	0	0	1	7	168	7	168	1	0	13.9	0	-0.31	0
112	1	13	2	7	1.32078	831	3	22.5	128.1	11.5	1	3	0			0	0	1	1	6	1	13	312	13	312	1	0	0	0			0	0	0	0	0	0	0	0			0	0	0	0	11.5	1	-3.76	1
113	1	11	2	4	-0.165865	323	2	24.5	131.5	14.1	0	0	0			0	0	0	0	0	0			0	0	0	0	0	0			0	0	0	0	0	0	0	0			0	0	0	0	14.1	0	-1.73	0
114	1	10	2	9	1.3538	853	3	26.1	124.3	12.5	0	0	0			0	0	0	0	0	0			0	0	0	0	0	0			0	0	0	0	0	0	0	0			0	0	0	0	12.5	0	-2.11	1
115	1	12	2	11	0.82541	632	3	30	135.4	11	0	0	0			0	0	0	0	0	1	1	24	1	24	1	0	0	0			0	0	0	0	0	0	0	0			0	0	0	0	11	1	-1.93	0
116	1	10	2	8	1.32078	831	3	23.5	128.5	12	0	0	0			0	0	0	0	0	0			0	0	0	0	0	0			0	0	0	0	0	0	0	0			0	0	0	0	12	0	-1.46	0
117	2	12	2	5	-1.48229	63	1	31.6	146	12.5	0	0	0			0	0	0	0	0	0			0	0	0	0	0	0			0	0	0	0	0	0	0	0			0	0	0	0	12.5	0	-0.76	0
118	1	13	2	7	0.979686	732	3	25.8	127.8	13.1	0	0	0			0	0	0	0	0	0			0	0	0	0	0	0			0	0	0	0	0	0	0	0			0	0	0	0	13.1	0	-3.8	1
119	1	12	2	8	-1.1878	172	1	20.2	116.4	12.1	0	0	0			0	0	0	0	0	0			0	0	0	0	0	0			0	0	0	0	0	0	0	0			0	0	0	0	12.1	0	-4.61	1
120	2	14	2	9	1.00713	753	3	52.6	151	12.9	0	0	0			0	0	0	0	0	1	3	72	3	72	1	0	0	0			0	0	0	0	0	0	0	0			0	0	0	0	12.9	0	-1.27	0
121	2	14	2	6	1.32078	831	3	31.2	135.7	11	1	2	0			0	0	1	0	0	1	7	168	7	168	1	0	0	0			0	0	0	0	0	0	0	0			0	0	0	0	11	1	-3.47	1
122	2	12	2	8	-1.18609	180	1	31.3	142.4	12.9	1	9	0			0	0	1	1	5	1	9	216	9	216	1	0	0	0			0	0	0	0	0	0	0	0			0	0	0	0	12.9	0	-1.29	0
123	1	13	2	8	0.979686	732	3	28.4	140.3	12	1	15	1	15	360	15	360	1	0	0	0			0	0	0	0	0	0			0	0	0	0	0	0	0	0			0	0	0	0	12	0	-2.12	1
124	1	12	2	8	0.979686	732	3	35	154	14	0	0	0			0	0	0	0	0	1	4	96	4	96	1	0	0	0			0	0	0	0	0	0	0	0			0	0	0	0	14	0	0.69	0
125	2	12	2	7	-1.27126	115	1	33	145.5	13	0	0	0			0	0	0	0	0	0			0	0	0	0	0	0			0	0	0	0	0	0	0	0			0	0	0	0	13	0	-0.84	0
126	1	13	2	7	0.948374	704	3	26.8	128.6	12.2	0	0	0			0	0	0	0	0	0			0	0	0	0	0	0			0	0	0	0	0	0	0	0			0	0	0	0	12.2	0	-3.69	1
127	1	11	2	7	-1.27126	115	1	24	133.4	13.5	0	0	0			0	0	0	0	0	0			0	0	0	0	0	0			0	0	0	0	0	0	0	0			0	0	0	0	13.5	0	-1.44	0
128	2	13	2	8	0.946667	693	3	52.5	151.5	11.8	1	3	1	2	48	2	48	1	1	4	0			0	0	1	0	0	0			0	0	0	0	0	0	0	0			0	0	0	0	11.8	1	-0.7	0
129	1	13	2	5	0.823018	627	3	30.5	134.4	10.5	0	0	0			0	0	0	0	0	1	2	48	2	48	1	0	0	0			0	0	0	0	0	0	0	0			0	0	0	0	10.5	1	-2.91	1
130	1	12	2	9	1.32078	831	3	27.8	132.7	13.7	0	0	0			0	0	0	0	0	1	6	144	6	144	1	0	0	0			0	0	0	0	0	0	0	0			0	0	0	0	13.7	0	-2.31	1
131	2	14	2	5	0.991153	745	3	31.8	138.4	13.5	0	0	0			0	0	0	1	1	1	4	96	4	96	1	0	0	0			0	0	0	0	0	0	0	0			0	0	0	0	13.5	0	-3.08	1
132	1	10	2	9	-1.48229	63	1	26.1	130.9	11.5	0	0	0			0	0	0	1	2	1	11	264	11	264	1	0	0	0			0	0	0	0	0	0	0	0			0	0	0	0	11.5	0	-1.08	0
133	2	14	2	4	0.991153	745	3	40.5	140	15.2	0	0	0			0	0	0	1	9	1	7	168	7	168	1	0	0	0			0	0	0	0	0	0	0	0			0	0	0	0	15.2	0	-2.85	1
134	1	12	2	8	-1.18609	180	1	22.6	125.9	14.1	0	0	0			0	0	0	0	0	0			0	0	0	0	0	0			0	0	0	0	0	0	0	0			0	0	0	0	14.1	0	-3.27	1
135	1	10	2	9	-1.60594	31	1	26.1	131.9	12.6	0	0	0			0	0	0	0	0	1	2	48	2	48	1	0	0	0			0	0	0	0	0	0	0	0			0	0	0	0	12.6	0	-0.92	0
136	2	14	2	7	-1.27126	115	1	54.1	156.3	15.5	1	3	1	2	48	3	48	1	0	0	0			0	0	0	0	0	0			0	0	0	0	0	0	0	0			0	0	0	0	15.5	0	-0.5	0
137	2	13	2	12	0.948374	704	3	38.7	144.5	14.2	0	0	1	4	96	4	96	1	0	0	0			0	0	0	0	0	0			0	0	0	0	0	0	0	0			0	0	0	0	14.2	0	-1.71	0
138	1	14	2	6	-1.15478	247	1	29.8	134.2	13	0	0	0			0	0	0	0	0	0			0	0	0	0	0	0			0	0	0	0	0	0	0	0			0	0	0	0	13	0	-3.77	1
139	2	12	2	7	-1.21911	139	1	44.2	141	16.1	0	0	0			0	0	0	0	0	0			0	0	0	0	0	0			0	0	0	0	0	0	0	0			0	0	0	0	16.1	0	-1.5	0
140	2	12	2	6	0.652178	529	2	31.2	140.5	13.6	0	0	0			0	0	0	0	0	0			0	0	0	0	0	0			0	0	0	0	0	0	0	0			0	0	0	0	13.6	0	-1.57	0
141	1	14	2	6	1.32249	844	3	27.8	132.9	11.4	0	0	0			0	0	0	0	0	0			0	0	0	0	0	0			0	0	0	0	0	0	0	0			0	0	0	0	11.4	1	-3.94	1
142	1	14	2	7	0.927504	671	3	29.2	145.6	12.7	0	0	0			0	0	0	0	0	0			0	0	0	0	0	0			0	0	0	0	0	0	0	0			0	0	0	0	12.7	0	-2.29	1
143	1	11	2	4	-0.270973	316	2	26.3	135.7	14.3	0	0	0			0	0	0	1	1	1	5	120	5	120	1	0	0	0			0	0	0	0	0	0	0	0			0	0	0	0	14.3	0	-1.1	0
144	2	13	2	5	-1.18609	180	1	32	138.4	11.4	0	0	0			0	0	0	0	0	0			0	0	0	0	0	0			0	0	0	0	0	0	0	0			0	0	0	0	11.4	1	-2.59	1
145	2	13	2	6	1.32684	848	3	26.3	135.7	13.9	0	0	0			0	0	0	0	0	0			0	0	0	0	0	0			0	0	0	0	0	0	0	0			0	0	0	0	13.9	0	-2.98	1
146	2	13	2	8	-1.18609	180	1	39.1	149	11.5	0	0	0			0	0	0	0	0	1	3	72	3	72	1	0	0	0			0	0	0	0	0	0	0	0			0	0	0	0	11.5	1	-1.55	0
147	1	13	2	7	-0.464895	310	2	33.8	143.5	13.1	0	0	0			0	0	0	0	0	0			0	0	0	0	0	0			0	0	0	0	0	0	0	0			0	0	0	0	13.1	0	-1.69	0
148	1	13	2	7	-1.27126	115	1	27.8	136.8		1	2	0			0	0	1	0	0	1	3	72	3	72	1	0	0	0			0	0	0	0	0	0	0	0			0	0	0	0			-2.59	1
149	2	13	2	7	0.856722	648	3	44.8	148.1	12.5	0	0	0			0	0	0	0	0	0			0	0	0	0	0	0			0	0	0	0	0	0	0	0			0	0	0	0	12.5	0	-1.68	0
150	2	13	2	6	1.32078	831	3	25.4	130.1		0	0	0			0	0	0	0	0	0			0	0	0	0	0	0			0	0	0	0	0	0	0	0			0	0	0	0			-3.79	1
151	1	13	2	7	-1.27126	115	1	39.7	156.4	12.1	0	0	0			0	0	0	0	0	0			0	0	0	0	0	0			0	0	0	0	0	0	0	0			0	0	0	0	12.1	0	0.05	0
152	2	13	2	7	1.04015	786	3	34.3	146.8	14.6	0	0	0			0	0	0	0	0	0			0	0	0	0	0	0			0	0	0	0	0	0	0	0			0	0	0	0	14.6	0	-1.38	0
153	2	14	2	9	1.32078	831	3	38.8	148.4	9.5	0	0	1	200	4800	200	4800	1	1	50	1	200	4800	200	4800	1	0	0	0			0	0	0	0	0	0	0	0			0	0	0	0	9.5	1	-1.64	0
154	2	13	2	5	0.979686	732	3	44	156.4	14.8	1	3	1	6	144	6	144	1	1	5	0			0	0	1	0	0	0			0	0	0	0	0	0	0	0			0	0	0	0	14.8	0	0	0
155	2	13	2	4	-1.29042	110	1	42.2	149.4	14.6	0	0	0			0	0	0	1	1	1	1	24	1	24	1	0	0	0			0	0	0	0	0	0	0	0			0	0	0	0	14.6	0	-1	0
156	2	13	2	3	-1.16257	246	1	30.5	140	12.4	0	0	0			0	0	0	0	0	0			0	0	0	0	0	0			0	0	0	0	0	0	0	0			0	0	0	0	12.4	0	-2.36	1
157	1	13	2	8	0.948374	704	3	43.8	151.4	14.1	0	0	0			0	0	0	0	0	0			0	0	0	0	0	0			0	0	0	0	0	0	0	0			0	0	0	0	14.1	0	-0.63	0
158	2	13	2	6	0.946667	693	3	50.7	157.4	15.5	0	0	0			0	0	0	0	0	0			0	0	0	0	0	0			0	0	0	0	0	0	0	0			0	0	0	0	15.5	0	0.15	0
159	1	14	2	9	1.00713	753	3	35.3	145.7	12.3	0	0	0			0	0	0	1	7	1	14	336	14	336	1	0	0	0			0	0	0	0	0	0	0	0			0	0	0	0	12.3	0	-2.27	1
160	1	13	2	6	0.948374	704	3	28.5	133.7	13.6	0	0	0			0	0	0	0	0	0			0	0	0	0	0	0			0	0	0	0	0	0	0	0			0	0	0	0	13.6	0	-3.01	1
161	1	13	2	9	-1.18609	180	1	35.7	145	11.1	0	0	0			0	0	0	1	1	1	3	72	3	72	1	0	0	0			0	0	0	0	0	0	0	0			0	0	0	0	11.1	1	-1.49	0
162	2	13	2	9	-1.30974	106	1	38	154	13.6	1	3	0			0	0	1	1	6	1	7	168	7	168	1	0	0	0			0	0	0	0	0	0	0	0			0	0	0	0	13.6	0	-0.34	0
163	1	14	2	5	1.32078	831	3	29.5	132.1	12.8	0	0	0			0	0	0	0	0	0			0	0	0	0	0	0			0	0	0	0	0	0	0	0			0	0	0	0	12.8	0	-4.04	1
164	1	13	2	5	-1.53444	36	1	34.7	138.7	14	0	0	0			0	0	0	0	0	0			0	0	0	0	0	0			0	0	0	0	0	0	0	0			0	0	0	0	14	0	-2.33	1
165	2	13	2	7	-0.998729	269	1	37.3	149.2	12.7	0	0	0			0	0	0	0	0	0			0	0	0	0	0	0			0	0	0	0	0	0	0	0			0	0	0	0	12.7	0	-1.03	0
166	2	13	2	8	0.52634	470	2	34.2	147.4	11.9	0	0	0			0	0	0	0	0	0			0	0	0	0	0	0			0	0	0	0	0	0	0	0			0	0	0	0	11.9	1	-1.29	0
167	1	14	2	4	-0.605982	289	2	29.8	141	10.5	0	0	0			0	0	0	0	0	1	3	72	3	72	1	0	0	0			0	0	0	0	0	0	0	0			0	0	0	0	10.5	1	-2.88	1
168	2	13	2	14	-0.526357	305	2	42.7	155.7	13.1	0	0	0			0	0	0	0	0	0			0	0	0	0	0	0			0	0	0	0	0	0	0	0			0	0	0	0	13.1	0	-0.1	0
169	2	13	2	7	-1.25911	127	1	39.4	152.4	13.3	0	0	0			0	0	0	0	0	0			0	0	0	0	0	0			0	0	0	0	0	0	0	0			0	0	0	0	13.3	0	-0.57	0
170	1	13	2	6	0.200383	371	2	27.6	135.4	14.2	0	0	0			0	0	0	0	0	0			0	0	0	0	0	0			0	0	0	0	0	0	0	0			0	0	0	0	14.2	0	-2.78	1
171	1	13	2	7	-0.834466	275	1	36.5	145.3	14.3	0	0	0			0	0	0	0	0	0			0	0	0	0	0	0			0	0	0	0	0	0	0	0			0	0	0	0	14.3	0	-1.45	0
172	1	13	2	7	-1.18609	180	1	22.3	118.4	10.5	0	0	0			0	0	0	0	0	0			0	0	0	0	0	0			0	0	0	0	0	0	0	0			0	0	0	0	10.5	1	-5.07	1
173	1	14	2	7	-1.15478	247	1	44.3	159.4	13.8	1	4	1	3	72	3	72	1	1	10	1	7	168	7	168	1	0	0	0			0	0	0	0	0	1	8	1	10	240	10	240	1	0	13.8	0	-0.49	0
174	1	14	2	8	-1.18609	180	1	35.2	148.8	15	0	0	1	150	3600	150	3600	1	1	3	1	16	384	16	384	1	0	0	0			0	0	0	0	0	0	0	0			0	0	0	0	15	0	-1.87	0
175	1	13	2	8	1.00713	753	3	34.2	149.3	15.8	0	0	0			0	0	0	1	3	1	3	72	3	72	1	0	0	0			0	0	0	0	0	0	0	0			0	0	0	0	15.8	0	-0.91	0
176	1	14	2	8	-1.18609	180	1	27.3	130.8	14	0	0	0			0	0	0	0	0	0			0	0	0	0	0	0			0	0	0	0	0	0	0	0			0	0	0	0	14	0	-4.21	1
177	2	13	2	11	0.609444	503	2	38.6	149.5	12.5	0	0	0			0	0	0	0	0	0			0	0	0	0	0	0			0	0	0	0	0	0	0	0			0	0	0	0	12.5	0	-0.99	0
178	2	13	2	6	1.30332	827	3	32.2	141.3	10	0	0	0			0	0	0	1	6	1	13	312	13	312	1	0	0	0			0	0	0	0	0	0	0	0			0	0	0	0	10	1	-2.17	1
179	2	14	2	3	-1.23995	129	1	35.1	147.7	12.6	0	0	0			0	0	0	0	0	0			0	0	0	0	0	0			0	0	0	0	0	0	0	0			0	0	0	0	12.6	0	-1.74	0
180	1	14	2	7	0.927504	671	3	34	145.1	11.5	0	0	0			0	0	0	1	1	1	4	96	4	96	1	0	0	0			0	0	0	0	0	0	0	0			0	0	0	0	11.5	1	-2.35	1
181	2	14	2	4	-1.66571	25	1	51.6	161	11	0	0	0			0	0	0	1	9	1	11	264	11	264	1	0	0	0			0	0	0	0	0	0	0	0			0	0	0	0	11	1	0.17	0
182	1	14	2	5	-1.18609	180	1	37	152.4	15.5	0	0	0			0	0	0	0	0	0			0	0	0	0	0	0			0	0	0	0	0	0	0	0			0	0	0	0	15.5	0	-1.4	0
183	1	13	2	11	1.05931	792	3	37.2	145.3	13.1	0	0	1	8	192	8	192	1	0	0	0			0	0	0	0	0	1	4	96	4	96	0	0	0	0	0	0			0	0	0	0	13.1	0	-1.45	0
184	1	13	2	3	1.32249	844	3	32.8	145.3	11.8	0	0	0			0	0	0	1	3	1	7	168	7	168	1	0	0	0			0	0	0	0	0	0	0	0			0	0	0	0	11.8	1	-1.45	0
185	1	14	2	6	0.472095	459	2	27.8	139.1	14.1	0	0	0			0	0	0	0	0	0			0	0	0	0	0	0			0	0	0	0	0	0	0	0			0	0	0	0	14.1	0	-3.13	1
186	1	14	2	7	-1.15478	247	1	38.5	153.3	12.8	0	0	0			0	0	0	0	0	0			0	0	0	0	0	0			0	0	0	0	0	0	0	0			0	0	0	0	12.8	0	-1.28	0
187	1	14	2	10	1.30162	818	3	41.2	161.7	14.7	0	0	0			0	0	0	0	0	0			0	0	0	0	0	0			0	0	0	0	0	0	0	0			0	0	0	0	14.7	0	-0.19	0
188	2	13	2	11	0.652178	529	2	35.4	147	14.4	0	0	0			0	0	0	0	0	1	3	72	3	72	1	0	0	0			0	0	0	0	0	0	0	0			0	0	0	0	14.4	0	-1.35	0
189	1	13	2	7	0.979686	732	3	31.4	139.4	12.5	1	4	1	4	96	4	96	1	1	2	1	6	144	6	144	1	0	0	0			0	0	0	0	0	0	0	0			0	0	0	0	12.5	0	-2.24	1
190	1	14	2	8	-1.44927	88	1	29.8	134.1	13.7	0	0	0			0	0	0	0	0	0			0	0	0	0	0	0			0	0	0	0	0	0	0	0			0	0	0	0	13.7	0	-3.78	1
191	2	13	2	4	-1.18609	180	1	61.8	160.2	12.1	0	0	0			0	0	0	1	5	1	7	168	7	168	1	0	0	0			0	0	0	0	0	0	0	0			0	0	0	0	12.1	0	0.55	0
192	2	13	2	8	0.790522	609	3	56.7	169.4	13.6	0	0	0			0	0	0	0	0	0			0	0	0	0	0	0			0	0	0	0	0	0	0	0			0	0	0	0	13.6	0	1.88	0
193	2	13	2	10	1.3538	853	3	44.1	144.8	14.4	0	0	0			0	0	0	0	0	0			0	0	0	0	0	0			0	0	0	0	0	0	0	0			0	0	0	0	14.4	0	-1.67	0
194	2	14	2	7	1.31299	830	3	48	150.2	11.9	0	0	0			0	0	0	0	0	0			0	0	0	0	0	0			0	0	0	0	0	0	0	0			0	0	0	0	11.9	1	-1.38	0
195	1	14	2	4	0.969173	721	3	30.1	135.5	13.3	0	0	0			0	0	0	0	0	0			0	0	0	0	0	0			0	0	0	0	0	0	0	0			0	0	0	0	13.3	0	-3.6	1
196	1	14	2	7	0.948374	704	3	22.6	130.1	13.1	0	0	0			0	0	0	0	0	1	1	24	1	24	1	0	0	0			0	0	0	0	0	0	0	0			0	0	0	0	13.1	0	-4.3	1
197	2	14	2	4	0.979686	732	3	40.8	156.3	11.8	0	0	0			0	0	0	0	0	0			0	0	0	0	0	0			0	0	0	0	0	0	0	0			0	0	0	0	11.8	1	-0.5	0
198	1	14	2	8	0.929211	684	3	31	138.8	12.5	0	0	0			0	0	0	1	1	1	3	72	3	72	1	0	0	0			0	0	0	0	0	0	0	0			0	0	0	0	12.5	0	-3.17	1
199	1	13	2	6	-0.552127	298	2	34	141.6	14.9	0	0	0			0	0	0	1	6	1	5	120	5	120	1	0	0	0			0	0	0	0	0	0	0	0			0	0	0	0	14.9	0	-1.94	0
200	2	14	2	7	-1.18609	180	1	37.1	141	11.5	0	0	0			0	0	0	0	0	1	2	48	2	48	1	0	0	0			0	0	0	0	0	0	0	0			0	0	0	0	11.5	1	-2.71	1
201	1	14	2	6	0.402692	423	2	36.8	146.4	13	0	0	0			0	0	0	0	0	0			0	0	0	0	0	0			0	0	0	0	0	0	0	0			0	0	0	0	13	0	-2.18	1
202	1	13	2	11	1.04015	786	3	37.2	147.4	12.9	0	0	0			0	0	0	0	0	0			0	0	0	0	0	0			0	0	0	0	0	0	0	0			0	0	0	0	12.9	0	-1.16	0
203	1	13	2	7	0.842337	637	3	30	137.3	13.5	0	0	0			0	0	0	0	0	0			0	0	0	0	0	0			0	0	0	0	0	0	0	0			0	0	0	0	13.5	0	-2.52	1
204	1	13	2	7	0.678073	556	2	32.5	140.2	14.1	0	0	0			0	0	0	0	0	0			0	0	0	0	0	0			0	0	0	0	0	0	0	0			0	0	0	0	14.1	0	-2.13	1
205	2	13	2	5	0.700054	571	2	41.7	150.5	13.3	0	0	0			0	0	0	1	3	1	6	144	6	144	1	0	0	0			0	0	0	0	0	0	0	0			0	0	0	0	13.3	0	-0.85	0
206	1	13	2	9	1.14782	807	3	28.8	142.3	13.3	0	0	0			0	0	0	1	3	1	4	96	4	96	1	0	0	0			0	0	0	0	0	0	0	0			0	0	0	0	13.3	0	-1.85	0
207	1	14	2	6	-0.0690188	331	2	60.5	168.5	14.5	1	3	0			0	0	1	0	0	1	3	72	3	72	1	0	0	0			0	0	0	0	0	0	0	0			0	0	0	0	14.5	0	0.69	0
208	1	13	2	5	-1.1878	172	1	45	159.4	13.5	0	0	0			0	0	0	0	0	0			0	0	0	0	0	0			0	0	0	0	0	0	0	0			0	0	0	0	13.5	0	0.45	0
209	2	14	2	9	1.3538	853	3	41.8	141.8	15.2	0	0	0			0	0	0	1	8	1	13	312	13	312	1	0	0	0			0	0	0	0	0	0	0	0			0	0	0	0	15.2	0	-2.59	1
210	2	14	2	8	1.32078	831	3	41.8	141.8	12.3	0	0	0			0	0	0	0	0	0			0	0	0	0	0	0			0	0	0	0	0	0	0	0			0	0	0	0	12.3	0	-2.59	1
211	2	13	2	8	-0.520815	306	2	39.1	145.6	12.5	0	0	0			0	0	0	0	0	0			0	0	0	0	0	0			0	0	0	0	0	0	0	0			0	0	0	0	12.5	0	-1.55	0
212	1	13	2	10	0.975816	723	3	54	163.3	11	0	0	0			0	0	0	1	2	1	5	120	5	120	1	0	0	0			0	0	0	0	0	0	0	0			0	0	0	0	11	1	0.98	0
213	2	13	2	8	1.30162	818	3	42.5	165.1	13	0	0	0			0	0	0	0	0	0			0	0	0	0	0	0			0	0	0	0	0	0	0	0			0	0	0	0	13	0	1.26	0
214	2	14	2	8	0.449589	449	2	48.4	166.6	13.5	0	0	0			0	0	0	0	0	0			0	0	0	0	0	0			0	0	0	0	0	0	0	0			0	0	0	0	13.5	0	0.98	0
215	1	14	2	7	1.32078	831	3	49	164.2	16.4	0	0	0			0	0	0	0	0	0			0	0	0	0	0	0			0	0	0	0	0	0	0	0			0	0	0	0	16.4	0	0.13	0
216	1	13	2	8	0.979686	732	3	32.7	145.4	12.8	0	0	0			0	0	0	0	0	0			0	0	0	0	0	0			0	0	0	0	0	0	0	0			0	0	0	0	12.8	0	-1.43	0
217	1	7	1	7	0.52634	470	2	24.1	122.1	10.1	0	0	0			0	0	0	0	0	0			0	0	0	0	0	0			0	0	0	0	0	0	0	0			0	0	0	0	10.1	1	0.07	0
218	2	10	2	5	-1.23827	132	1	20	118.3	11.4	1	6	1	8	192	8	192	1	0	0	0			0	0	0	0	0	0			0	0	0	0	0	0	0	1	10	240	10	240	1	0	11.4	1	-3.18	1
219	1	12	2	5	0.631849	511	2	23.1	130.3	12.8	1	3	1	5	120	5	120	1	1	4	1	6	144	6	144	1	0	0	0			0	0	0	0	0	0	0	1	7	168	7	168	1	0	12.8	0	-2.65	1
220	1	7	1	6	0.630142	510	2	27.8	125.9	10.4	1	10	1	12	288	12	288	1	0	0	0			0	0	0	0	0	0			0	0	0	0	0	0	0	0			0	0	0	0	10.4	1	0.79	0
221	1	7	1	6	0.728929	574	2	26.9	131	11	0	0	0			0	0	0	0	0	0			0	0	0	0	0	0			0	0	0	0	0	0	0	0			0	0	0	0	11	1	1.75	0
222	2	7	1	6	0.52634	470	2	23	120.8	12.4	0	0	0			0	0	0	1	3	1	3	72	3	72	1	0	0	0			0	0	0	0	0	0	0	0			0	0	0	0	12.4	0	0	0
223	1	12	2	5	-1.98224	1	1	21.7	120.5	13.4	1	8	1	6	144	6	144	1	0	0	0			0	0	0	0	0	0			0	0	0	0	0	0	0	0			0	0	0	0	13.4	0	-4.03	1
224	1	7	1	5	-1.53564	34	1	24.8	124.3	10.3	0	0	0			0	0	0	0	0	0			0	0	0	0	0	0			0	0	0	0	0	0	0	0			0	0	0	0	10.3	1	0.49	0
225	1	7	1	6	0.52634	470	2	21.2	123.7	9.7	0	0	1	7	168	7	168	1	1	6	0			0	0	1	1	2	1	6	144	6	144	0	0	0	0	0	0			0	0	0	0	9.7	1	0.37	0
226	1	9	1	4	0.152227	355	2	19.4	113.2	12.5	0	0	0			0	0	0	1	6	1	5	120	5	120	1	0	0	0			0	0	0	0	0	0	0	0			0	0	0	0	12.5	0	-3.22	1
227	2	10	2	4	-1.50432	49	1	21.9	127.2	11.5	0	0	0			0	0	0	0	0	0			0	0	0	0	0	0			0	0	0	0	0	0	0	0			0	0	0	0	11.5	0	-1.79	0
228	2	12	2	5	0.631849	511	2	28.3	141.4	11.8	0	0	0			0	0	0	1	10	1	18	432	18	432	1	0	0	0			0	0	0	0	0	0	0	0			0	0	0	0	11.8	1	-1.44	0
229	2	12	2	6	0.402692	423	2	26.4	136.6	12.9	1	3	1	3	72	3	72	1	1	1	1	3	72	3	72	1	0	0	0			0	0	0	0	0	0	0	0			0	0	0	0	12.9	0	-2.14	1
230	1	8	1	6	-1.49974	55	1	18.1	117.3	12.8	0	0	0			0	0	0	1	20	1	18	432	18	432	1	0	0	0			0	0	0	0	0	0	0	0			0	0	0	0	12.8	0	-1.76	0
231	2	8	1	7	0.709766	572	2	18.1	117.3	12.8	0	0	0			0	0	0	1	11	1	18	432	18	432	1	0	0	0			0	0	0	0	0	0	0	0			0	0	0	0	12.8	0	-1.6	0
232	1	9	1	7	0.823702	628	3	25	125	10.5	0	0	0			0	0	0	0	0	0			0	0	0	0	0	0			0	0	0	0	0	1	5	1	3	72	3	72	1	0	10.5	1	-1.26	0
233	2	7	1	8	-1.46843	83	1	15.6	110.5	9.5	0	0	0			0	0	0	1	4	1	3	72	3	72	1	0	0	0			0	0	0	0	0	0	0	0			0	0	0	0	9.5	1	-1.89	0
234	2	7	1	5	0.559359	490	2	27.1	131.6	11.3	0	0	0			0	0	0	0	0	0			0	0	0	0	0	0			0	0	0	0	0	0	0	0			0	0	0	0	11.3	1	1.97	0
235	2	7	1	7	1.30162	818	3	18.1	117.3	12.8	0	0	0			0	0	0	1	20	1	18	432	18	432	1	0	0	0			0	0	0	0	0	0	0	0			0	0	0	0	12.8	0	-0.64	0
236	2	7	1	9	-1.15478	247	1	18.1	117.3	12.8	0	0	0			0	0	0	1	9	1	18	432	18	432	1	0	0	0			0	0	0	0	0	0	0	0			0	0	0	0	12.8	0	-0.64	0
237	2	12	2	5	0.356087	408	2	22.3	114	11.1	0	0	1	6	144	6	144	1	1	4	0			0	0	1	0	0	0			0	0	0	0	0	0	0	0			0	0	0	0	11.1	1	-5.44	1
238	1	7	1	5	0.634013	520	2	22.4	119.4	13.5	0	0	0			0	0	0	0	0	0			0	0	0	0	0	0			0	0	0	0	0	0	0	0			0	0	0	0	13.5	0	-0.44	0
239	1	7	1	4	0.52634	470	2	17.8	111.8	9.4	0	0	0			0	0	0	0	0	0			0	0	0	0	0	0			0	0	0	0	0	0	0	0			0	0	0	0	9.4	1	-1.88	0
240	1	7	1	7	0.495028	462	2	18.1	117.3	12.8	0	0	0			0	0	0	1	11	1	18	432	18	432	1	0	0	0			0	0	0	0	0	0	0	0			0	0	0	0	12.8	0	-0.84	0
241	1	9	1	4	0.152227	355	2	20.4	120.7	9.4	0	0	0			0	0	0	0	0	0			0	0	0	0	0	0			0	0	0	0	0	0	0	0			0	0	0	0	9.4	1	-1.97	0
242	1	7	1	5	-1.77004	14	1	25.3	131	11.9	0	0	0			0	0	0	0	0	0			0	0	0	0	0	1	2	48	2	48	0	0	0	0	0	0			0	0	0	0	11.9	0	1.75	0
243	1	7	1	5	0.446716	443	2	19.5	111.6	10.5	0	0	0			0	0	0	0	0	0			0	0	0	0	0	1	1	24	1	24	0	0	0	0	0	0			0	0	0	0	10.5	1	-1.92	0
244	1	7	1	6	0.52634	470	2	28.6	131.3	10.5	0	0	0			0	0	0	0	0	0			0	0	0	0	0	0			0	0	0	0	0	0	0	0			0	0	0	0	10.5	1	1.81	0
245	1	7	1	6	0.120915	351	2	27.7	138.5	11.7	0	0	0			0	0	0	0	0	0			0	0	0	0	0	0			0	0	0	0	0	0	0	0			0	0	0	0	11.7	0	3.17	0
246	2	8	1	4	-1.20525	153	1	25.4	129.7	13.3	0	0	0			0	0	0	1	5	0			0	0	1	0	0	0			0	0	0	0	0	0	0	0			0	0	0	0	13.3	0	0.54	0
247	2	7	1	7	0.52634	470	2	19.1	116.8	10.7	1	7	1	7	168	7	168	1	0	0	0			0	0	0	0	0	0			0	0	0	0	0	0	0	0			0	0	0	0	10.7	1	-0.73	0
248	1	8	1	5	1.30162	818	3	18.1	117.3	12.8	0	0	0			0	0	0	1	10	1	18	432	18	432	1	0	0	0			0	0	0	0	0	0	0	0			0	0	0	0	12.8	0	-1.76	0
249	1	8	1	5	0.152227	355	2	46.1	159		0	0	0			0	0	0	0	0	0			0	0	0	0	0	0			0	0	0	0	0	0	0	0			0	0	0	0			5.62	0
250	2	8	1	8	-1.94922	4	1	18.1	115.2	11.1	1	8	1	5	120	5	120	1	0	0	1	6	144	6	144	1	0	0	0			0	0	0	0	0	0	0	0			0	0	0	0	11.1	1	-1.96	0
251	1	10	2	5	0.52634	470	2	21.9	122.7	15.1	0	0	0			0	0	0	1	3	1	3	72	3	72	1	0	0	0			0	0	0	0	0	0	0	0			0	0	0	0	15.1	0	-2.37	1
252	2	8	1	6	-1.68775	21	1	24.2	128.5	10.5	0	0	0			0	0	0	1	10	1	3	72	3	72	1	0	0	0			0	0	0	0	0	0	0	0			0	0	0	0	10.5	1	0.34	0
253	1	8	1	9	-1.1878	172	1	21.3	115.2	11.8	0	0	0			0	0	0	0	0	0			0	0	0	0	0	0			0	0	0	0	0	0	0	0			0	0	0	0	11.8	0	-2.14	1
254	2	10	2	6	0.728929	574	2	22	118.5	11.5	0	0	0			0	0	0	0	0	0			0	0	0	0	0	0			0	0	0	0	0	0	0	0			0	0	0	0	11.5	0	-3.15	1
255	2	10	2	8	-1.07516	266	1	32.1	141	12.1	0	0	0			0	0	0	0	0	0			0	0	0	0	0	0			0	0	0	0	0	0	0	0			0	0	0	0	12.1	0	0.37	0
256	1	11	2	5	0.652178	529	2	29.3	134.8	11.2	0	0	0			0	0	0	0	0	1	1	24	1	24	1	0	0	0			0	0	0	0	0	0	0	0			0	0	0	0	11.2	1	-1.24	0
257	2	9	1	7	1.028	779	3	20.8	127.5	13.3	0	0	0			0	0	0	0	0	0			0	0	0	0	0	0			0	0	0	0	0	0	0	0			0	0	0	0	13.3	0	-0.82	0
258	1	10	2	4	1.02342	766	3	29.3	138.2	13.5	0	0	0			0	0	0	0	0	0			0	0	0	0	0	0			0	0	0	0	0	0	0	0			0	0	0	0	13.5	0	0.07	0
259	2	9	1	6	-1.66571	25	1	24.8	123.1	10.7	0	0	0			0	0	0	1	6	1	3	72	3	72	1	0	0	0			0	0	0	0	0	0	0	1	2	48	2	48	1	0	10.7	1	-1.54	0
260	1	10	2	7	0.17139	366	2	29.2	130.5	10.8	0	0	0			0	0	0	0	0	1	3	72	3	72	1	0	0	0			0	0	0	0	0	0	0	0			0	0	0	0	10.8	1	-1.14	0
261	2	10	2	6	-1.79881	11	1	19.8	115.6	10.7	1	3	1	3	72	3	72	1	0	0	0			0	0	0	0	0	0			0	0	0	0	0	0	0	0			0	0	0	0	10.7	1	-3.6	1
262	1	12	2	8	1.02629	768	3	25.8	131.5	11	0	0	1	5	120	5	120	1	1	6	1	3	72	3	72	1	0	0	0			0	0	0	0	0	1	9	1	7	168	7	168	1	0	11	1	-2.48	1
263	2	10	2	7	0.52634	470	2	22.8	125.6	13.7	0	0	0			0	0	0	0	0	0			0	0	0	0	0	0			0	0	0	0	0	0	0	0			0	0	0	0	13.7	0	-2.04	1
264	1	11	2	8	0.652178	529	2	21.3	133.6	14.3	0	0	0			0	0	0	0	0	0			0	0	0	0	0	0			0	0	0	0	0	0	0	0			0	0	0	0	14.3	0	-1.41	0
265	2	11	2	7	0.728929	574	2	24.8	128.2	11.2	0	0	0			0	0	0	0	0	0			0	0	0	0	0	0			0	0	0	0	0	0	0	0			0	0	0	0	11.2	1	-2.53	1
266	1	8	1	6	0.728929	574	2	21.2	125.2	11.1	0	0	0			0	0	0	0	0	0			0	0	0	0	0	0			0	0	0	0	0	0	0	0			0	0	0	0	11.1	1	-0.37	0
267	1	10	2	5	0.842865	641	3	23.8	123.2	12	1	10	1	8	192	8	192	1	0	0	0			0	0	0	0	0	0			0	0	0	0	0	0	0	0			0	0	0	0	12	0	-2.29	1
268	1	9	1	7	-1.81096	8	1	28.4	132.8	13.1	0	0	0			0	0	0	0	0	0			0	0	0	0	0	0			0	0	0	0	0	0	0	0			0	0	0	0	13.1	0	0.04	0
269	1	9	1	6	-1.48516	60	1	30.2	125.2	11.4	0	0	0			0	0	0	0	0	0			0	0	0	0	0	0			0	0	0	0	0	0	0	0			0	0	0	0	11.4	1	-1.23	0
270	2	10	2	6	0.853848	644	3	21.8	118.7	9.5	0	0	0			0	0	0	1	6	1	5	120	5	120	1	0	0	0			0	0	0	0	0	0	0	0			0	0	0	0	9.5	1	-3.12	1
271	1	9	1	6	0.17139	366	2	19.2	117	10.5	0	0	0			0	0	0	0	0	0			0	0	0	0	0	0			0	0	0	0	0	0	0	0			0	0	0	0	10.5	1	-2.59	1
272	1	11	2	6	-0.552127	298	2	26.7	125.9	11.5	0	0	0			0	0	0	0	0	0			0	0	0	0	0	0			0	0	0	0	0	0	0	0			0	0	0	0	11.5	0	-2.56	1
273	1	10	2	3	-1.18609	180	1	25	125	10.5	0	0	1	3	72	3	72	1	0	0	0			0	0	0	0	0	0			0	0	0	0	0	0	0	1	2	48	2	48	1	0	10.5	1	-2.01	1
274	1	9	1	9	0.653176	541	2	22.5	119.7	12.1	0	0	0			0	0	0	1	8	1	3	72	3	72	1	0	0	0			0	0	0	0	0	0	0	0			0	0	0	0	12.1	0	-2.14	1
275	1	8	1	8	-1.48516	60	1	19.8	118.5	11.9	1	3	1	8	192	8	192	1	0	0	0			0	0	0	0	0	0			0	0	0	0	0	0	0	0			0	0	0	0	11.9	0	-1.55	0
276	1	8	1	6	1.05605	789	3	17.2	114	10.4	0	0	0			0	0	0	0	0	0			0	0	0	0	0	0			0	0	0	0	0	0	0	0			0	0	0	0	10.4	1	-2.35	1
277	2	9	1	7	0.859909	650	3	25.4	128	12.3	1	4	1	2	48	2	48	1	0	0	0			0	0	0	0	0	0			0	0	0	0	0	0	0	0			0	0	0	0	12.3	0	-0.74	0
278	1	9	1	6	0.870913	652	3	28.1	133.2	12.5	0	0	0			0	0	0	1	7	1	5	120	5	120	1	0	0	0			0	0	0	0	0	0	0	0			0	0	0	0	12.5	0	0.11	0
279	1	10	2	4	-1.44927	88	1	32	147.2	13.5	0	0	0			0	0	0	1	6	1	11	264	11	264	1	0	0	0			0	0	0	0	0	0	0	0			0	0	0	0	13.5	0	1.48	0
280	2	11	2	8	0.870913	652	3	34.2	151.2	11.7	0	0	0			0	0	0	0	0	0			0	0	0	0	0	0			0	0	0	0	0	0	0	0			0	0	0	0	11.7	0	0.93	0
281	2	10	2	5	-1.1878	172	1	20.3	122.3	12.3	0	0	0			0	0	0	0	0	0			0	0	0	0	0	0			0	0	0	0	0	0	0	0			0	0	0	0	12.3	0	-2.55	1
282	1	9	1	5	0.836602	634	3	25.8	124	12	0	0	0			0	0	0	1	3	1	1	24	1	24	1	0	0	0			0	0	0	0	0	0	0	0			0	0	0	0	12	0	-1.42	0
283	1	9	1	7	0.946667	693	3	25	125.6	14.9	0	0	0			0	0	0	0	0	0			0	0	0	0	0	0			0	0	0	0	0	0	0	0			0	0	0	0	14.9	0	-1.16	0
284	2	10	2	7	0.652178	529	2	28	134	10.2	0	0	0			0	0	0	1	7	1	5	120	5	120	1	0	0	0			0	0	0	0	0	0	0	0			0	0	0	0	10.2	1	-0.72	0
285	2	9	1	5	0.946667	693	3	22.5	121.5	10.5	0	0	0			0	0	0	0	0	0			0	0	0	0	0	0			0	0	0	0	0	0	0	0			0	0	0	0	10.5	1	-1.8	0
286	1	9	1	9	1.02629	768	3	20.1	118.9	9.5	0	0	0			0	0	0	0	0	0			0	0	0	0	0	1	2	48	2	48	0	0	0	0	0	0			0	0	0	1	9.5	1	-2.27	1
287	2	8	1	9	-1.18609	180	1	19.7	123.5	13.7	0	0	0			0	0	0	1	2	0			0	0	1	0	0	0			0	0	0	0	0	0	0	0			0	0	0	0	13.7	0	-0.53	0
288	2	11	2	3	-1.3416	105	1	37.6	145.3	10.5	1	7	1	5	120	5	120	1	1	3	1	7	168	7	168	1	0	0	0			0	0	0	0	0	0	0	0			0	0	0	0	10.5	1	0.05	0
289	1	10	2	5	-0.832849	276	1	23.6	127.4	11.8	0	0	0			0	0	0	0	0	0			0	0	0	0	0	0			0	0	0	0	0	0	0	0			0	0	0	0	11.8	0	-1.63	0
290	2	9	1	7	0.152227	355	2	31.1	137.9	11.2	0	0	0			0	0	0	0	0	0			0	0	0	0	0	0			0	0	0	0	0	0	0	0			0	0	0	0	11.2	1	0.88	0
291	2	11	2	5	0.185247	369	2	28.8	131.6	11.9	0	0	0			0	0	0	1	8	1	10	240	10	240	1	0	0	0			0	0	1	0	1	0	0	1	7	168	7	168	1	0	11.9	0	-2.02	1
292	1	10	2	7	0.789516	608	3	22.4	126	11.5	0	0	0			0	0	0	0	0	0			0	0	0	0	0	0			0	0	0	0	0	0	0	0			0	0	0	0	11.5	0	-1.85	0
293	2	10	2	5	-1.74917	16	1	20.2	122.8	11	1	7	1	3	72	3	72	1	0	0	0			0	0	0	0	0	0			0	0	0	0	0	0	0	1	5	120	5	120	1	0	11	1	-2.48	1
294	1	11	2	6	-1.83012	6	1	24.9	129	9.9	0	0	0			0	0	0	1	5	1	13	312	13	312	1	0	0	0			0	0	0	0	0	0	0	0			0	0	0	0	9.9	1	-2.1	1
295	2	9	1	4	-0.625369	288	2	27.1	127.2	12.3	0	0	0			0	0	0	0	0	0			0	0	0	0	0	0			0	0	0	0	0	0	0	0			0	0	0	0	12.3	0	-0.87	0
296	1	12	2	6	0.446716	443	2	24	131.1	11.8	0	0	0			0	0	0	1	2	1	5	120	5	120	1	0	0	0			0	0	0	0	0	0	0	0			0	0	0	0	11.8	1	-2.54	1
297	1	13	2	5	0.446716	443	2	23.4	121	12.1	0	0	0			0	0	0	0	0	0			0	0	0	0	0	0			0	0	0	0	0	0	0	0			0	0	0	0	12.1	0	-4.72	1
298	1	9	1	6	1.30162	818	3	24.9	128.9	13.1	0	0	1	3	72	3	72	1	1	5	1	4	96	4	96	1	0	0	0			0	0	0	0	0	0	0	1	2	48	2	48	1	0	13.1	0	-0.61	0
299	1	10	2	7	0.52634	470	2	22.3	129.2	13.1	0	0	1	3	72	3	72	1	1	4	1	5	120	5	120	1	0	0	0			0	0	0	0	0	0	0	0			0	0	0	0	13.1	0	-1.35	0
300	2	12	2	7	0.495028	462	2	25	126																																							-3.69	1
301	2	12	2	8	0.402692	423	2	23.6	127.4																																							-3.48	1
302	1	10	2	5	0.438924	442	2	30.6	139.2	14.1	0	0	0			0	0	0	0	0	0			0	0	0	0	0	0			0	0	0	0	0	0	0	0			0	0	0	0	14.1	0	0.22	0
303	1	10	2	6	0.402692	423	2	24	128.8	12	0	0	0			0	0	0	0	0	1	3	72	3	72	1	0	0	0			0	0	0	0	0	0	0	0			0	0	0	0	12	0	-1.41	0
304	1	11	2	8	0.52634	470	2	27.5	132.4	11.6	0	0	0			0	0	0	0	0	0			0	0	0	0	0	0			0	0	0	0	0	0	0	0			0	0	0	0	11.6	0	-1.59	0
305	1	12	2	6	0.446716	443	2	33.4	136.1	15.7	0	0	0			0	0	0	0	0	0			0	0	0	0	0	0			0	0	0	0	0	0	0	1	2	48	2	48	1	0	15.7	0	-1.83	0
306	1	12	2	5	-1.79881	11	1	24.5	125.8	10.4	0	0	0			0	0	0	0	0	0			0	0	0	0	0	0			0	0	0	0	0	0	0	0			0	0	0	0	10.4	1	-3.29	1
307	1	10	2	5	0.972943	722	3	24.9	123.6	11.4	0	0	0			0	0	0	0	0	0			0	0	0	0	0	0			0	0	0	0	0	0	0	0			0	0	0	0	11.4	1	-2.22	1
308	1	11	2	6	-1.83012	6	1	29.6	137.8	10.2	0	0	1	5	120	5	120	1	1	12	1	10	240	10	240	1	0	0	0			0	0	0	0	0	1	5	1	13	312	13	312	1	0	10.2	1	-0.79	0
309	1	10	2	5	0.304341	386	2	23.6	127.4		0	0	0			0	0	0	0	0	0			0	0	0	0	0	0			0	0	0	0	0	0	0	0			0	0	0	0			-1.63	0
310	1	9	1	8	0.820828	619	3	22	120.6	14.1	0	0	0			0	0	0	0	0	0			0	0	0	0	0	0			0	0	0	0	0	0	0	0			0	0	0	0	14.1	0	-1.99	0
311	2	10	2	7	0.152227	355	2	23.6	127.4		0	0	0			0	0	0	0	0	0			0	0	0	0	0	0			0	0	0	0	0	0	0	0			0	0	0	0			-1.76	0
312	2	10	2	6	-0.601989	290	2	21.5	121.9	10.1	0	0	0			0	0	0	0	0	0			0	0	0	0	0	0			0	0	0	0	0	0	0	0			0	0	0	0	10.1	1	-2.62	1
313	1	10	2	6	-0.343593	315	2	30.6	142.6	10.5	0	0	0			0	0	0	0	0	0			0	0	0	0	0	0			0	0	0	0	0	0	0	0			0	0	0	0	10.5	1	0.76	0
314	1	9	1	8	0.929211	684	3	24.3	130	10.5	0	0	1	5	120	5	120	1	1	6	0			0	0	1	0	0	1	3	72	3	72	0	0	0	0	0	0			0	0	0	0	10.5	1	-0.43	0
315	2	12	2	6	0.335654	401	2	19.9	117.4	11.6	0	0	0			0	0	0	0	0	1	1	24	1	24	1	0	0	0			0	0	0	0	0	0	0	0			0	0	0	0	11.6	1	-4.95	1
316	1	10	2	6	0.152227	355	2	29.1	136.1	13.7	1	2	1	3	72	3	72	1	0	0	0			0	0	0	0	0	0			0	0	0	0	0	0	0	0			0	0	0	0	13.7	0	-0.26	0
317	1	10	2	6	0.820828	619	3	32	135		0	0	0			0	0	0	1	3	1	1	24	1	24	1	0	0	0			0	0	0	0	0	0	0	0			0	0	0	0			-0.44	0
318	1	9	1	6	0.820828	619	3	25.7	125.4	13.9	0	0	0			0	0	0	0	0	0			0	0	0	0	0	0			0	0	0	0	0	0	0	1	2	48	2	48	1	0	13.9	0	-1.19	0
319	2	10	2	6	0.52634	470	2	26	125	10.6	0	0	0			0	0	0	1	2	1	12	288	12	288	1	0	0	0			0	0	0	0	0	0	0	0			0	0	0	0	10.6	1	-2.13	1
320	2	11	2	5	-1.50432	49	1	41.7	148.4	13.5	0	0	0			0	0	0	0	0	0			0	0	0	0	0	0			0	0	0	0	0	0	0	0			0	0	0	0	13.5	0	0.51	0
321	1	10	2	7	0.304341	386	2	28	130	11.5	0	0	0			0	0	0	1	8	1	10	240	10	240	1	0	0	0			0	0	0	0	0	0	0	0			0	0	0	0	11.5	0	-1.22	0
322	1	11	2	6	0.52634	470	2	23.6	127.4		0	0	0			0	0	0	0	0	0			0	0	0	0	0	0			0	0	0	0	0	0	0	0			0	0	0	0			-2.33	1
323	1	12	2	6	1.24947	815	3	47.5	158.2	12	1	4	1	5	120	5	120	1	0	0	0			0	0	0	0	0	0			0	0	0	0	0	0	0	0			0	0	0	0	12	0	1.29	0
324	2	10	2	8	0.820828	619	3	23.6	127.4		0	0	0			0	0	0	0	0	0			0	0	0	0	0	0			0	0	0	0	0	0	0	0			0	0	0	0			-1.76	0
325	1	12	2	8	0.728929	574	2	30.6	138.2	13.5	0	0	0			0	0	0	1	5	1	9	216	9	216	1	0	0	0			0	0	0	0	0	0	0	0			0	0	0	0	13.5	0	-1.54	0
326	2	11	2	7	0.652178	529	2	28.4	135	9.9	0	0	0			0	0	0	0	0	0			0	0	0	0	0	1	3	72	3	72	0	0	0	0	0	0			0	0	0	0	9.9	1	-1.5	0
327	2	11	2	7	0.728929	574	2	37.4	144.5	12.1	0	0	0			0	0	0	0	0	0			0	0	0	0	0	0			0	0	0	0	0	1	10	1	7	168	7	168	1	0	12.1	0	-0.07	0
328	1	10	2	5	1.02629	768	3	27.7	131.5	10.7	0	0	0			0	0	0	1	2	1	9	216	9	216	1	0	0	0			0	0	0	0	0	0	0	0			0	0	0	0	10.7	1	-0.99	0
329	2	10	2	8	-1.63269	28	1	20.7	117.5	11.7	0	0	0			0	0	0	0	0	0			0	0	0	0	0	0			0	0	0	0	0	0	0	0			0	0	0	0	11.7	0	-3.3	1
330	1	12	2	6	0.435711	439	2	30	131		0	0	0			0	0	0	0	0	1	2	48	2	48	1	0	0	0			0	0	0	0	0	0	0	0			0	0	0	0			-2.55	1
331	1	12	2	7	0.468752	457	2	25	120		0	0	0			0	0	0	1	6	1	5	120	5	120	1	0	0	0			0	0	0	0	0	0	0	0			0	0	0	0			-4.1	1
332	2	12	2	8	1.02629	768	3	33.7	142	11.9	0	0	0			0	0	0	0	0	0			0	0	0	0	0	0			0	0	0	0	0	0	0	0			0	0	0	0	11.9	1	-1.35	0
333	1	11	2	7	0.653176	541	2	52	159.3	11.2	0	0	0			0	0	0	1	3	1	5	120	5	120	1	0	0	0			0	0	1	0	1	0	0	0			0	0	0	0	11.2	1	2.41	0
334	1	12	2	8	-1.81096	8	1	24.4	129.4	11.1	0	0	0			0	0	0	0	0	0			0	0	0	0	0	0			0	0	0	0	0	0	0	0			0	0	0	0	11.1	0	-2.78	1
335	1	10	2	5	1.02629	768	3	33.2	139.4	12.1	0	0	0			0	0	0	1	1	1	2	48	2	48	1	0	0	0			0	0	0	0	0	0	0	0			0	0	0	0	12.1	1	0.25	0
336	1	10	2	6	-1.77965	13	1	26.3	135.7	11.4	0	0	0			0	0	0	0	0	0			0	0	0	0	0	0			0	0	0	0	0	0	0	0			0	0	0	0	11.4	1	-0.33	0
337	2	12	2	3	1.32078	831	3	28.8	140.4	10.5	1	13	1	11	264	11	264	1	0	0	0			0	0	0	0	0	0			0	0	0	0	0	0	0	0			0	0	0	0	10.5	1	-1.58	0
338	2	11	2	7	-1.48058	71	1	34.3	140.9		0	0	0			0	0	0	0	0	0			0	0	0	0	0	0			0	0	0	0	0	0	0	0			0	0	0	0			-0.62	0
339	1	10	2	7	0.946667	693	3	26	130	9.5	1	7	1	5	120	5	120	1	1	10	1	8	192	8	192	1	0	0	1	2	48	2	48	0	0	0	0	0	0			0	0	0	0	9.5	1	-1.22	0
340	2	10	2	7	-1.20525	153	1	29.5	137.4	14	0	0	0			0	0	0	0	0	0			0	0	0	0	0	0			0	0	0	0	0	0	0	0			0	0	0	0	14	0	-0.19	0
341	1	11	2	7	0.728929	574	2	32.8	148.1	13.4	1	5	1	3	72	3	72	1	0	0	0			0	0	0	0	0	0			0	0	0	0	0	0	0	0			0	0	0	0	13.4	0	0.74	0
342	2	12	2	8	-1.48516	60	1	28.8	132.5	11.7	0	0	0			0	0	0	0	0	0			0	0	0	0	0	0			0	0	0	0	0	0	0	0			0	0	0	0	11.7	1	-2.74	1
343	2	12	2	4	-1.37461	98	1	33.4	146.4	12.8	0	0	0			0	0	0	0	0	0			0	0	0	0	0	0			0	0	0	0	0	0	0	0			0	0	0	0	12.8	0	-0.71	0
344	1	10	2	6	-1.53564	34	1	32.6	140.2	11.4	0	0	0			0	0	0	0	0	0			0	0	0	0	0	0			0	0	0	0	0	0	0	0			0	0	0	0	11.4	1	0.38	0
345	2	10	2	8	0.948374	704	3	25	122.5		0	0	0			0	0	0	1	4	1	5	120	5	120	1	0	0	0			0	0	0	0	0	0	0	0			0	0	0	0			-2.52	1
346	2	11	2	6	0.620866	504	2	44.9	147.6	11.5	0	0	0			0	0	0	0	0	0			0	0	0	0	0	0			0	0	0	0	0	1	7	1	5	120	5	120	1	0	11.5	0	0.39	0
347	2	12	2	7	0.652178	529	2	25	127.9	11	0	0	0			0	0	0	1	1	1	2	48	2	48	1	0	0	0			0	0	0	0	0	0	0	0			0	0	0	0	11	1	-3.41	1
348	1	11	2	8	-1.03337	268	1	26	135.6	13.1	0	0	0			0	0	0	0	0	0			0	0	0	0	0	0			0	0	0	0	0	0	0	0			0	0	0	0	13.1	0	-1.12	0
349	2	12	2	6	0.652178	529	2	40	143		0	0	0			0	0	0	0	0	0			0	0	0	0	0	0			0	0	0	0	0	0	0	0			0	0	0	0			-1.2	0
350	1	10	2	7	1.13567	803	3	31.9	137.5	10.5	0	0	1	15	360	15	360	1	1	8	1	11	264	11	264	1	0	0	0			0	0	0	0	0	0	0	0			0	0	0	0	10.5	1	-0.04	0
351	1	12	2	5	0.824016	631	3	27	135	10.2	0	0	0			0	0	0	0	0	0			0	0	0	0	0	0			0	0	0	0	0	0	0	0			0	0	0	0	10.2	1	-1.99	0
352	1	13	2	6	-1.48229	63	1	25.3	130.1	11.2	0	0	0			0	0	0	1	3	1	2	48	2	48	1	0	0	0			0	0	0	0	0	0	0	0			0	0	0	0	11.2	1	-3.49	1
353	1	10	2	8	-1.18609	180	1	18.7	114	12	0	0	0			0	0	0	0	0	0			0	0	0	0	0	0			0	0	0	0	0	0	0	0			0	0	0	0	12	0	-3.73	1
354	2	10	2	7	0.354816	405	2	33.3	146	12.6	0	0	0			0	0	0	0	0	0			0	0	0	0	0	0			0	0	0	0	0	0	0	0			0	0	0	0	12.6	0	1.15	0
355	1	10	2	5	0.335654	401	2	24.9	121	10.5	1	3	1	3	72	3	72	1	1	9	1	4	96	4	96	1	0	0	0			0	0	0	0	0	0	0	0			0	0	0	0	10.5	1	-2.63	1
356	1	11	2	6	1.02629	768	3	31.5	139.1	10.5	0	0	0			0	0	0	0	0	0			0	0	0	0	0	0			0	0	0	0	0	0	0	0			0	0	0	0	10.5	1	-0.6	0
357	1	11	2	8	1.02342	766	3	31.1	141.2	12.9	0	0	0			0	0	0	0	0	0			0	0	0	1	1	1	4	96	4	96	1	1	1	0	0	0			0	0	0	0	12.9	0	-0.28	0
358	2	10	2	6	-1.37291	99	1	30	140	11.6	0	0	0			0	0	0	1	7	1	5	120	5	120	1	0	0	0			0	0	0	0	0	0	0	0			0	0	0	0	11.6	0	0.21	0
359	1	10	2	4	0.152227	355	2	36	141.3	11.7	0	0	0			0	0	0	1	2	1	7	168	7	168	1	0	0	0			0	0	0	0	0	0	0	0			0	0	0	0	11.7	0	0.55	0
360	2	11	2	8	0.663161	550	2	22.3	124.2	12.5	0	0	0			0	0	0	1	4	1	10	240	10	240	1	0	0	0			0	0	0	0	0	0	0	0			0	0	0	0	12.5	0	-3.13	1
361	1	12	2	6	0.468752	457	2	39	159	11.5	0	0	0			0	0	0	1	6	1	8	192	8	192	1	0	0	0			0	0	0	0	0	0	0	0			0	0	0	0	11.5	1	1.4	0
362	1	11	2	7	1.02629	768	3	33.6	142.4	12.4	1	4	1	3	72	3	72	1	0	0	0			0	0	0	0	0	0			0	0	0	0	0	0	0	0			0	0	0	0	12.4	0	-0.11	0
363	2	12	2	7	0.354816	405	2	36.9	147		0	0	0			0	0	0	0	0	0			0	0	0	0	0	0			0	0	0	0	0	0	0	0			0	0	0	0			-0.62	0
364	2	13	2	9	0.652178	529	2	39	151.2	10.3	0	0	0			0	0	0	0	0	0			0	0	0	0	0	0			0	0	0	0	0	0	0	0			0	0	0	0	10.3	1	-0.75	0
365	1	12	2	7	-1.18609	180	1	33.2	141.9	10.5	0	0	0			0	0	0	0	0	0			0	0	0	0	0	0			0	0	0	0	0	0	0	0			0	0	0	0	10.5	1	-1.01	0
366	1	13	2	8	0.652178	529	2	32	134		0	0	0			0	0	0	0	0	0			0	0	0	0	0	0			0	0	0	0	0	0	0	0			0	0	0	0			-2.97	1
367	2	12	2	9	-1.48229	63	1	28.1	138.2	11.9	0	0	0			0	0	0	0	0	0			0	0	0	0	0	0			0	0	0	0	0	0	0	0			0	0	0	0	11.9	1	-1.91	0
368	1	12	2	4	1.00713	753	3	35.7	148.5	11.5	0	0	0			0	0	0	0	0	0			0	0	0	0	0	0			0	0	0	0	0	0	0	0			0	0	0	0	11.5	1	-0.08	0
369	1	13	2	6	0.728929	574	2	27.5	136.7		0	0	0			0	0	0	1	5	1	3	72	3	72	1	0	0	0			0	0	0	0	0	0	0	0			0	0	0	0			-2.6	1
370	1	13	2	7	0.652178	529	2	37.6	144.7	12.5	0	0	0			0	0	0	0	0	0			0	0	0	0	0	0			0	0	0	0	0	0	0	0			0	0	0	0	12.5	0	-1.53	0
371	1	13	2	8	1.02629	768	3	29.8	138.5	11.4	0	0	0			0	0	0	0	0	0			0	0	0	0	0	0			0	0	0	0	0	0	0	0			0	0	0	0	11.4	1	-2.36	1
372	2	13	2	6	-1.66401	27	1	35.4	142.4	14.3	0	0	0			0	0	0	0	0	0			0	0	0	0	0	0			0	0	0	0	0	0	0	0			0	0	0	0	14.3	0	-2.01	1
373	1	13	2	7	0.946667	693	3	46.8	158	13.6	0	0	0			0	0	0	0	0	0			0	0	0	0	0	0			0	0	0	0	0	0	0	0			0	0	0	0	13.6	0	0.26	0
374	2	13	2	8	0.728929	574	2	30.8	137.3	11	0	0	0			0	0	0	0	0	0			0	0	0	0	0	0			0	0	0	0	0	1	5	0			0	0	1	0	11	1	-2.75	1
375	2	12	2	9	0.728929	574	2	32	133	12	0	0	0			0	0	0	0	0	0			0	0	0	0	0	0			0	0	0	0	0	0	0	0			0	0	0	0	12	0	-2.67	1
376	1	13	2	10	-1.48058	71	1	34.6	144.4	12.8	0	0	0			0	0	0	0	0	0			0	0	0	0	0	1	3	72	3	72	0	0	0	0	0	1	1	24	1	24	1	0	12.8	0	-1.57	0
377	2	13	2	8	-1.48229	63	1	50.8	158.8	11.1	0	0	0			0	0	0	1	2	1	7	168	7	168	1	0	0	0			0	0	0	0	0	0	0	0			0	0	0	0	11.1	1	0.35	0
378	2	13	2	6	0.946667	693	3	37.8	151	12.5	1	12	1	10	240	10	240	1	1	20	1	15	360	15	360	1	0	0	0			0	0	0	0	0	0	0	0			0	0	0	0	12.5	0	-0.77	0
379	1	13	2	4	1.02629	768	3	27.5	136.7	13.1	0	0	0			0	0	0	1	5	1	3	72	3	72	1	0	0	0			0	0	0	0	0	0	0	0			0	0	0	0	13.1	0	-2.6	1
380	2	12	2	9	-0.879635	272	1	47.3	148	13.2	0	0	0			0	0	0	0	0	0			0	0	0	0	0	0			0	0	0	0	0	0	0	0			0	0	0	0	13.2	0	-0.47	0
381	1	12	2	6	1.16698	808	3	49	163.1	13.1	0	0	0			0	0	0	0	0	0			0	0	0	0	0	0			0	0	0	0	0	0	0	0			0	0	0	0	13.1	0	1.98	0
382	2	12	2	6	0.728929	574	2	37.6	156.4	13	0	0	0			0	0	0	0	0	0			0	0	0	0	0	0			0	0	0	0	0	0	0	0			0	0	0	0	13	0	0.76	0
383	2	13	2	6	-0.585146	291	2	34.4	139	11	0	0	0			0	0	0	0	0	0			0	0	0	0	0	0			0	0	0	0	0	0	0	0			0	0	0	0	11	1	-0.9	0
384	1	12	2	7	0.946667	693	3	37.2	144.1	13.2	0	0	0			0	0	0	0	0	0			0	0	0	0	0	0			0	0	0	0	0	0	0	0			0	0	0	0	13.2	0	-0.7	0
385	2	13	2	8	0.652178	529	2	36.7	149.9	10.9	0	0	0			0	0	0	0	0	0			0	0	0	0	0	0			0	0	0	0	0	0	0	0			0	0	0	0	10.9	1	0.74	0
386	2	11	2	6	0.446716	443	2	37.1	154	12.5	0	0	0			0	0	0	0	0	0			0	0	0	0	0	0			0	0	0	0	0	0	0	0			0	0	0	0	12.5	0	1.36	0
387	1	12	2	3	0.309763	390	2	30.5	135.6	9.5	0	0	1	8	192	8	192	1	1	10	1	3	72	3	72	1	0	0	0			0	0	0	0	0	0	0	1	6	144	6	144	1	0	9.5	1	-1.9	0
388	2	12	2	7	-1.18609	180	1	28.1	138.6	12.4	0	0	0			0	0	0	0	0	0			0	0	0	0	0	0			0	0	0	0	0	0	0	0			0	0	0	0	12.4	0	-1.85	0
389	1	12	2	5	-1.44927	88	1	45	160.6	11.5	1	10	1	7	168	7	168	1	0	0	0			0	0	0	0	0	0			0	0	0	0	0	0	0	0			0	0	0	0	11.5	1	1.63	0
390	2	13	2	8	-1.5136	39	1	27.5	136.7	11	0	0	0			0	0	0	1	5	1	3	72	3	72	1	0	0	0			0	0	0	0	0	0	0	0			0	0	0	0	11	1	-2.83	1
391	2	12	2	5	0.685198	560	2	40.2	146.7	12	0	0	0			0	0	0	1	7	1	5	120	5	120	1	0	0	0			0	0	0	0	0	0	0	0			0	0	0	0	12	0	-0.66	0
392	1	12	2	11	-1.48058	71	1	27.9	135.5	12.7	0	0	0			0	0	0	0	0	0			0	0	0	0	0	0			0	0	0	0	0	0	0	0			0	0	0	0	12.7	0	-1.92	0
393	2	12	2	6	0.0945741	350	2	35.1	139.9	11.5	0	0	0			0	0	0	0	0	0			0	0	0	0	0	0			0	0	0	0	0	0	0	0			0	0	0	0	11.5	1	-1.66	0
394	2	13	2	8	0.354816	405	2	27.5	136.7	10.9	0	0	0			0	0	0	0	0	1	3	72	3	72	1	0	0	0			0	0	0	0	0	0	0	0			0	0	0	0	10.9	1	-2.83	1
395	1	12	2	5	-1.5136	39	1	28	138	10.5	0	0	0			0	0	0	1	5	1	3	72	3	72	1	0	0	0			0	0	0	0	0	0	0	0			0	0	0	0	10.5	1	-1.56	0
396	1	13	2	12	0.983557	744	3	27.5	136.7		0	0	0			0	0	0	1	6	1	3	72	3	72	1	0	0	0			0	0	0	0	0	0	0	0			0	0	0	0			-2.6	1
397	2	14	2	6	0.152227	355	2	28	135.9	9.5	0	0	0			0	0	0	1	1	0			0	0	1	1	4	1	6	144	6	144	0	0	0	0	0	0			0	0	0	0	9.5	1	-3.44	1
398	2	14	2	6	0.152227	355	2	43.4	147.4	12.8	0	0	0			0	0	0	0	0	0			0	0	0	0	0	0			0	0	0	0	0	0	0	0			0	0	0	0	12.8	0	-1.78	0
399	2	14	2	5	0.510365	467	2	36.6	152.9	11.9	0	0	0			0	0	0	0	0	0			0	0	0	0	0	0			0	0	0	0	0	0	0	0			0	0	0	0	11.9	1	-0.99	0
400	1	13	2	9	0.402692	423	2	31	135	11.2	1	7	1	6	144	6	144	1	1	8	1	5	120	5	120	1	0	0	0			0	0	0	0	0	0	0	0			0	0	0	0	11.2	1	-2.83	1
401	2	13	2	5	0.446716	443	2	41.7	147.8	11.9	1	20	1	15	360	15	360	1	1	8	1	6	144	6	144	1	0	0	0			0	0	0	0	0	0	0	0			0	0	0	0	11.9	1	-1.24	0
402	1	13	2	5	-1.98224	1	1	42	160.7	9.4	0	0	0			0	0	0	1	7	1	6	144	6	144	1	1	5	1	11	264	11	264	0	0	0	0	0	0			0	0	0	0	9.4	1	0.63	0
403	2	13	2	7	0.545503	487	2	29.1	137.4	11.1	0	0	0			0	0	0	0	0	0			0	0	0	0	0	0			0	0	0	0	0	0	0	0			0	0	0	0	11.1	1	-2.73	1
404	1	13	2	6	0.822536	626	3	38.8	149.9	9	0	0	0			0	0	0	0	0	0			0	0	0	0	0	0			0	0	0	0	0	0	0	0			0	0	0	0	9	1	-0.83	0
405	1	14	2	5	1.00425	752	3	34.1	145.1	10.2	1	8	1	5	120	5	120	1	0	0	0			0	0	0	0	0	0			0	0	0	0	0	0	0	0			0	0	0	0	10.2	1	-2.35	1
406	2	13	2	7	1.30162	818	3	32.8	141	11.9	0	0	1	15	360	15	360	1	1	7	1	6	144	6	144	1	0	0	0			0	0	0	0	0	0	0	0			0	0	0	0	11.9	1	-2.21	1
407	1	13	2	6	0.330236	400	2	22	122.9	12.6	0	0	0			0	0	0	0	0	0			0	0	0	0	0	0			0	0	0	0	0	0	0	0			0	0	0	0	12.6	0	-4.46	1
408	1	14	2	6	0.820828	619	3	26.9	131.9		0	0	0			0	0	0	0	0	0			0	0	0	0	0	0			0	0	0	0	0	0	0	0			0	0	0	0			-4.07	1
409	2	14	2	7	0.402692	423	2	31	141	13.7	0	0	0			0	0	0	0	0	0			0	0	0	0	0	0			0	0	0	0	0	0	0	0			0	0	0	0	13.7	0	-2.71	1
410	1	13	2	6	0.449589	449	2	42.6	157.1	11.1	0	0	0			0	0	0	0	0	0			0	0	0	0	0	0			0	0	0	0	0	0	0	0			0	0	0	0	11.1	1	0.14	0
411	1	13	2	5	-1.45639	86	1	33	139	10	1	9	1	8	192	8	192	1	0	0	0			0	0	0	0	0	0			0	0	0	0	0	1	11	1	10	240	10	240	1	0	10	1	-2.29	1
412	1	14	2	5	0.927504	671	3	36.8	148.4		0	0	0			0	0	0	1	1	1	1	24	1	24	1	0	0	0			0	0	0	0	0	0	0	0			0	0	0	0			-1.92	0
413	1	13	2	6	0.853848	644	3	47.8	161.4	13.8	1	3	0			0	0	1	1	1	1	3	72	3	72	1	0	0	0			0	0	0	0	0	0	0	0			0	0	0	0	13.8	0	0.72	0
414	2	14	2	4	0.120915	351	2	58	156.7	10.1	0	0	0			0	0	0	0	0	0			0	0	0	0	0	0			0	0	0	0	0	0	0	0			0	0	0	0	10.1	1	-0.44	0
415	2	13	2	7	-1.53276	37	1	53.7	150.2	13.3	0	0	0			0	0	0	0	0	0			0	0	0	0	0	0			0	0	0	0	0	0	0	0			0	0	0	0	13.3	0	-0.89	0
416	2	13	2	5	0.415404	434	2	36.3	150.1		0	0	0			0	0	0	0	0	0			0	0	0	0	0	0			0	0	0	0	0	0	0	0			0	0	0	0			-0.9	0
417	2	13	2	7	0.528047	486	2	50.4	154.5		0	0	0			0	0	0	1	1	1	8	192	8	192	1	0	0	0			0	0	0	0	0	0	0	0			0	0	0	0			-0.27	0
418	1	13	2	7	0.559359	490	2	33.7	144.2	14.6	0	0	0			0	0	0	1	6	0			0	0	1	0	0	0			0	0	0	0	0	0	0	1	6	144	6	144	1	0	14.6	0	-1.59	0
419	2	14	2	5	-1.61793	30	1	38.8	149.9	9	0	0	0			0	0	0	0	0	0			0	0	0	0	0	0			0	0	0	0	0	0	0	0			0	0	0	0	9	1	-1.42	0
420	2	14	2	5	-1.23827	132	1	30.3	142.7	11.5	0	0	0			0	0	0	0	0	0			0	0	0	0	0	0			0	0	0	0	0	0	0	0			0	0	0	0	11.5	1	-2.46	1
421	1	14	2	6	-1.23827	132	1	39.2	152.9	11.5	0	0	0			0	0	0	1	5	1	4	96	4	96	1	0	0	0			0	0	0	0	0	0	0	0			0	0	0	0	11.5	1	-1.34	0
422	1	14	2	7	-1.68317	22	1	27	133	10.8	1	4	0			0	0	1	1	3	1	3	72	3	72	1	0	0	0			0	0	0	0	0	0	0	0			0	0	0	0	10.8	1	-3.92	1
423	1	13	2	7	-1.20696	144	1	30	132																																		0					-3.24	1
424	2	14	2	7	0.120915	351	2	35.7	141.8	12.4	0	0	1	11	264	11	264	1	1	3	1	13	312	13	312	1	0	0	0			0	0	0	0	0	0	0	0			0	0	0	0	12.4	0	-2.59	1
425	2	14	2	5	0.120915	351	2	38.6	145.9	11.5	0	0	0			0	0	0	1	3	0			0	0	1	0	0	0			0	0	0	0	0	0	0	0			0	0	0	0	11.5	1	-2	0
426	2	13	2	7	0.250486	373	2	41.5	149.3	10.8	1	5	1	5	120	5	120	1	0	0	0			0	0	0	0	0	0			0	0	0	0	0	0	0	0			0	0	0	0	10.8	1	-1.02	0
427	1	14	2	6	0.820828	619	3	48.3	160.1	12.5	0	0	0			0	0	0	0	0	0			0	0	0	0	0	0			0	0	0	0	0	1	5	1	3	72	3	72	1	0	12.5	0	-0.4	0
428	1	13	2	7	0.853848	644	3	37.2	150.7	11.7	0	0	0			0	0	0	0	0	0			0	0	0	0	0	0			0	0	0	0	0	1	7	1	5	120	5	120	1	0	11.7	1	-0.72	0
429	2	14	2	6	0.304341	386	2	52.6	160.5	11.8	0	0	0			0	0	0	0	0	0			0	0	0	0	0	0			0	0	0	0	0	0	0	0			0	0	0	0	11.8	1	0.1	0
430	1	13	2	7	0.402692	423	2	33.4	141.4	10.5	0	0	0			0	0	0	1	5	1	4	96	4	96	1	0	0	0			0	0	0	0	0	0	0	0			0	0	0	0	10.5	1	-1.97	0
431	2	14	2	6	0.52634	470	2	25.4	132.6	9.5	0	0	1	3	72	3	72	1	1	6	1	2	48	2	48	1	0	0	0			0	0	0	0	0	0	0	0			0	0	0	0	9.5	1	-3.92	1
432	2	14	2	7	0.52634	470	2	30.8	144.3	10.5	0	0	1	6	144	6	144	1	0	0	0			0	0	0	0	0	0			0	0	0	0	0	0	0	0			0	0	0	0	10.5	1	-2.23	1
433	2	9	1	8	-0.0322615	332	2	20	115	14.2	0	0	0			0	0	0	0	0	0			0	0	0	0	0	0			0	0	0	0	0	0	0	0			0	0	0	0	14.2	0	-2.86	1
434	1	10	2	6	-1.23827	132	1	24.7	129	10.4	0	0	0			0	0	0	0	0	0			0	0	0	0	0	1	3	72	3	72	0	0	0	0	0	0			0	0	0	0	10.4	1	-1.38	0
435	2	8	1	7	0.796195	610	3	30	146.1	10.2	0	0	0			0	0	0	0	0	0			0	0	0	0	0	0			0	0	0	0	0	0	0	0			0	0	0	0	10.2	1	3.37	0
436	1	8	1	7	-1.18609	180	1	22.7	119	10.2	0	0	0			0	0	0	0	0	0			0	0	0	0	0	0			0	0	0	0	0	0	0	0			0	0	0	0	10.2	1	-1.46	0
437	2	9	1	5	0.63634	526	2	19	116.6	13.2	1	6	1	5	120	5	120	1	0	0	0			0	0	0	0	0	0			0	0	0	0	0	0	0	0			0	0	0	0	13.2	1	-2.6	1
438	1	10	2	6	0.688522	562	2	25.3	125.8	13	0	0	0			0	0	0	1	7	1	3	72	3	72	1	0	0	0			0	0	0	0	0	0	0	0			0	0	0	0	13	0	-1.88	0
439	1	10	2	5	-1.18609	180	1	25	137.3	13.5	0	0	0			0	0	0	1	8	1	7	168	7	168	1	0	0	0			0	0	0	0	0	0	0	0			0	0	0	0	13.5	0	-0.08	0
440	1	9	1	5	-0.552127	298	2	25	137.3	13.5	0	0	0			0	0	0	1	10	1	7	168	7	168	1	0	0	0			0	0	0	0	0	0	0	0			0	0	0	0	13.5	0	0.79	0
441	1	10	2	5	0.915355	668	3	25	137.3	13.5	0	0	0			0	0	0	1	8	1	7	168	7	168	1	0	0	0			0	0	0	0	0	0	0	0			0	0	0	0	13.5	0	-0.08	0
442	1	9	1	8	0.28139	379	2	22.1	120	11.2	0	0	0			0	0	0	0	0	0			0	0	0	0	0	0			0	0	0	0	0	1	3	1	2	48	2	48	1	0	11.2	1	-2.09	1
443	2	13	2	11	-1.8049	10	1	43.7	148	12.6	0	0	0			0	0	0	0	0	0			0	0	0	0	0	0			0	0	0	0	0	0	0	0			0	0	0	0	12.6	0	-1.21	0
444	2	10	2	4	-1.18609	180	1	24	126.1	12.8	0	0	0			0	0	0	1	3	1	3	72	3	72	1	0	0	0			0	0	0	0	0	0	0	0			0	0	0	0	12.8	0	-1.96	0
445	2	8	1	7	0.0199206	343	2	24.5	129.9	11.2	0	0	0			0	0	0	0	0	0			0	0	0	0	0	0			0	0	0	0	0	0	0	0			0	0	0	0	11.2	1	0.58	0
446	2	9	1	5	-1.18609	180	1	25	137.3	13.5	0	0	0			0	0	0	1	9	1	7	168	7	168	1	0	0	0			0	0	0	0	0	0	0	0			0	0	0	0	13.5	0	0.79	0
447	1	10	2	7	-1.18609	180	1	24.5	130.6	13.4	0	0	0			0	0	0	0	0	0			0	0	0	0	0	0			0	0	0	0	0	0	0	0			0	0	0	0	13.4	0	-1.13	0
448	2	9	1	6	-0.124598	327	2	25	137.3	13.5	0	0	0			0	0	0	1	6	1	7	168	7	168	1	0	0	0			0	0	0	0	0	0	0	0			0	0	0	0	13.5	0	0.79	0
449	1	10	2	7	0.392326	418	2	25	137.3	13.5	0	0	0			0	0	0	1	7	1	7	168	7	168	1	0	0	0			0	0	0	0	0	0	0	0			0	0	0	0	13.5	0	-0.08	0
450	2	11	2	8	-1.21911	139	1	37	156	13.1	1	10	1	9	216	9	216	1	0	0	0			0	0	0	0	0	0			0	0	0	0	0	0	0	0			0	0	0	0	13.1	0	1.66	0
451	2	8	1	7	0.655502	544	2	20.4	114	9.2	0	0	0			0	0	0	1	5	1	3	72	3	72	1	0	0	0			0	0	0	0	0	0	0	0			0	0	0	0	9.2	1	-2.17	1
452	2	9	1	7	-0.0786326	329	2	18.3	118.1	14.4	0	0	0			0	0	0	0	0	0			0	0	0	0	0	0			0	0	0	0	0	0	0	0			0	0	0	0	14.4	0	-2.36	1
453	2	11	2	8	-1.18609	180	1	19.6	113.6	13	0	0	0			0	0	0	0	0	0			0	0	0	0	0	0			0	0	0	0	0	0	0	0			0	0	0	0	13	0	-4.72	1
454	1	11	2	6	0.667652	554	2	19.6	113.6	13	0	0	0			0	0	0	0	0	0			0	0	0	0	0	0			0	0	0	0	0	0	0	0			0	0	0	0	13	0	-4.38	1
455	1	9	1	5	-0.000949405	340	2	27.3	124.4	11.3	0	0	0			0	0	0	0	0	0			0	0	0	0	0	0			0	0	0	0	0	0	0	0			0	0	0	0	11.3	1	-1.36	0
456	2	10	2	4	-1.13949	259	1	25	130	14.2	0	0	0			0	0	0	0	0	0			0	0	0	0	0	0			0	0	0	0	0	0	0	0			0	0	0	0	14.2	0	-1.35	0
457	2	10	2	6	-0.831142	277	1	20.6	117.2	12	0	0	0			0	0	0	1	7	1	6	144	6	144	1	0	0	0			0	0	0	0	0	0	0	0			0	0	0	0	12	0	-3.35	1
458	2	10	2	6	1.2703	816	3	22	124.4	10.2	1	3	1	2	48	2	48	1	1	3	1	1	24	1	24	1	0	0	0			0	0	0	0	0	0	0	0			0	0	0	0	10.2	1	-2.23	1
459	1	8	1	11	0.418277	435	2	21.8	115.3	13.4	1	6	1	5	120	5	120	1	1	13	1	11	264	11	264	1	0	0	0			0	0	0	0	0	0	0	1	3	72	3	72	1	0	13.4	0	-2.12	1
460	1	11	2	7	-1.18609	180	1	33.6	145		0	0	0			0	0	0	0	0	1	3	72	3	72	1	0	0	0			0	0	0	0	0	0	0	0			0	0	0	0			0.28	0
461	1	9	1	10	0.495028	462	2	25	137.3	13.5	0	0	0			0	0	0	1	8	1	7	168	7	168	1	0	0	0			0	0	0	0	0	0	0	0			0	0	0	0	13.5	0	0.79	0
462	1	9	1	7	-1.18609	180	1	25	137.3	13.5	0	0	0			0	0	0	1	7	1	7	168	7	168	1	0	0	0			0	0	0	0	0	0	0	0			0	0	0	0	13.5	0	0.79	0
463	1	9	1	8	-1.27126	115	1	25	137.3	13.5	0	0	0			0	0	0	1	9	1	7	168	7	168	1	0	0	0			0	0	0	0	0	0	0	0			0	0	0	0	13.5	0	0.79	0
464	1	9	1	6	0.28139	379	2	26.8	133	13	0	0	0			0	0	0	1	7	1	5	120	5	120	1	0	0	1	2	48	2	48	0	0	0	0	0	0			0	0	0	0	13	0	0.07	0
465	2	7	1	6	0.361014	411	2	22.2	124.3	13.9	0	0	0			0	0	0	1	3	1	2	48	2	48	1	0	0	0			0	0	0	0	0	0	0	0			0	0	0	0	13.9	0	0.64	0
466	2	10	2	9	-0.0130988	337	2	25.7	128.3	13	0	0	0			0	0	0	0	0	0			0	0	0	0	0	0			0	0	0	0	0	0	0	0			0	0	0	0	13	0	-1.62	0
467	2	10	2	6	-1.18609	180	1	21	120.4	10.7	0	0	0			0	0	0	0	0	0			0	0	0	0	0	0			0	0	0	0	0	0	0	0			0	0	0	0	10.7	1	-2.85	1
468	1	10	2	5	-1.23827	132	1	25.4	126.5	10.8	0	0	0			0	0	0	0	0	0			0	0	0	0	0	0			0	0	0	0	0	0	0	0			0	0	0	0	10.8	0	-1.77	0
469	1	11	2	7	-0.0322615	332	2	27.3	124.8	11.6	0	0	0			0	0	0	1	2	1	5	120	5	120	1	0	0	0			0	0	0	0	0	0	0	0			0	0	0	0	11.6	1	-2.72	1
470	1	10	2	6	0.37138	414	2	25.2	129	12.5	1	11	1	11	264	11	264	1	1	3	1	3	72	3	72	1	0	0	0			0	0	0	0	0	0	0	0			0	0	0	0	12.5	0	-1.38	0
471	1	9	1	5	0.688522	562	2	40.2	142.7	11.3	0	0	0			0	0	0	0	0	0			0	0	0	0	0	1	2	48	2	48	0	0	0	0	0	0			0	0	0	0	11.3	1	1.69	0
472	1	11	2	5	0.314409	391	2	40.2	142.7	13	0	0	0			0	0	0	0	0	0			0	0	0	0	0	0			0	0	0	0	0	0	0	0			0	0	0	0	13	0	-0.06	0
473	1	10	2	5	0.688522	562	2	18	113.6	13	0	0	0			0	0	0	0	0	0			0	0	0	0	0	0			0	0	0	0	0	0	0	0			0	0	0	0	13	0	-3.79	1
474	1	11	2	6	0.374871	417	2	27.6	128.4	11.5	0	0	0			0	0	0	0	0	0			0	0	0	0	0	0			0	0	0	0	0	0	0	0			0	0	0	0	11.5	0	-2.19	1
475	1	9	1	12	-0.244578	319	2	24	118.7	10.7	0	0	0			0	0	0	1	2	1	2	48	2	48	1	0	0	0			0	0	0	0	0	0	0	0			0	0	0	0	10.7	1	-2.31	1
476	1	11	2	9	0.28139	379	2	23.2	123.6	13	0	0	0			0	0	0	1	1	1	2	48	2	48	1	0	0	0			0	0	0	0	0	0	0	0			0	0	0	0	13	0	-2.9	1
477	2	10	2	6	-1.18609	180	1	26	126.6	10.5	1	6	1	5	120	5	120	1	1	5	1	3	72	3	72	1	0	0	0			0	0	0	0	0	0	0	0			0	0	0	0	10.5	1	-1.88	0
478	1	12	2	10	-1.39207	94	1	29.6	138.1	14.3	0	0	0			0	0	0	0	0	0			0	0	0	0	0	0			0	0	0	0	0	0	0	0			0	0	0	0	14.3	0	-1.55	0
479	1	12	2	8	1.00884	761	3	29.8	142.8	11.2	0	0	0			0	0	0	0	0	0			0	0	0	0	0	0			0	0	0	0	0	0	0	0			0	0	0	0	11.2	1	-0.89	0
480	1	12	2	10	-1.18609	180	1	29.4	131.7	10.4	1	4	1	2	48	2	48	1	0	0	0			0	0	0	0	0	0			0	0	0	0	0	0	0	0			0	0	0	0	10.4	1	-2.45	1
481	2	13	2	10	0.314409	391	2	43	151.3	12.2	0	0	0			0	0	0	0	0	0			0	0	0	0	0	0			0	0	0	0	0	0	0	0			0	0	0	0	12.2	0	-0.73	0
482	1	13	2	8	0.63634	526	2	52	162	12.9	1	5	0			0	0	1	1	3	1	4	96	4	96	1	0	0	1	2	48	2	48	1	0	1	0	0	0			0	0	0	0	12.9	0	0.8	0
483	2	10	2	10	0.361014	411	2	26.4	130.7	12.5	0	0	0			0	0	0	1	3	0			0	0	1	0	0	0			0	0	0	0	0	0	0	1	3	72	3	72	1	0	12.5	0	-1.24	0
484	1	12	2	5	-1.20696	144	1	36	139.4	13	1	8	1	8	192	8	192	1	1	2	1	6	144	6	144	1	0	0	0			0	0	0	0	0	0	0	0			0	0	0	0	13	0	-1.37	0
485	1	10	2	6	-1.18609	180	1	22.6	119.1	13.5	0	0	0			0	0	0	0	0	0			0	0	0	0	0	0			0	0	0	0	0	0	0	0			0	0	0	0	13.5	0	-2.93	1
486	1	11	2	6	-0.0322615	332	2	25.8	130.9	12.9	0	0	0			0	0	0	1	9	1	7	168	7	168	1	0	0	0			0	0	0	0	0	0	0	0			0	0	0	0	12.9	0	-1.81	0
487	2	9	1	6	0.314409	391	2	26.6	129.7	14.4	0	0	0			0	0	0	0	0	0			0	0	0	0	0	1	3	72	3	72	0	0	0	0	0	0			0	0	0	0	14.4	0	-0.46	0
488	2	10	2	6	-1.18609	180	1	25.7	122.7	12.7	0	0	0			0	0	0	0	0	0			0	0	0	0	0	0			0	0	0	0	0	0	0	0			0	0	0	0	12.7	0	-2.49	1
489	2	10	2	5	0.314409	391	2	36.8	140.5	11.8	0	0	0			0	0	0	0	0	0			0	0	0	0	0	0			0	0	0	0	0	0	0	0			0	0	0	0	11.8	0	0.29	0
490	2	12	2	9	0.314409	391	2	42	148.5	14.1	0	0	0			0	0	0	0	0	0			0	0	0	0	0	0			0	0	0	0	0	0	0	0			0	0	0	0	14.1	0	-0.4	0
491	1	11	2	4	0.287455	383	2	28	133.1	10.3	1	4	1	2	48	2	48	1	1	5	1	3	72	3	72	1	0	0	0			0	0	0	0	0	0	0	0			0	0	0	0	10.3	1	-1.49	0
492	1	11	2	7	0.688522	562	2	24	135	13.4	1	4	1	3	72	3	72	1	0	0	0			0	0	0	0	0	0			0	0	0	0	0	0	0	0			0	0	0	0	13.4	0	-1.21	0
493	2	9	1	6	0.189737	370	2	29.6	131.7	14.1	0	0	0			0	0	0	0	0	0			0	0	0	0	0	0			0	0	0	0	0	0	0	0			0	0	0	0	14.1	0	-0.13	0
494	2	9	1	6	-1.48058	71	1	27	131.9	12.7	1	3	1	2	48	2	48	1	0	0	0			0	0	0	0	0	0			0	0	0	0	0	0	0	0			0	0	0	0	12.7	0	-0.1	0
495	2	10	2	5	-1.18609	180	1	40	148.7	15.2	0	0	0			0	0	0	0	0	0			0	0	0	0	0	0			0	0	0	0	0	0	0	0			0	0	0	0	15.2	0	1.57	0
496	2	10	2	7	0.647711	528	2	27	127.4	14.5	0	0	0			0	0	0	0	0	0			0	0	0	0	0	0			0	0	0	0	0	0	0	0			0	0	0	0	14.5	0	-1.76	0
497	1	10	2	6	0.0199206	343	2	26	127.3	14	0	0	0			0	0	0	0	0	0			0	0	0	0	0	0			0	0	0	0	0	0	0	0			0	0	0	0	14	0	-1.64	0
498	1	12	2	7	-0.898797	271	1	29.2	137.9	13.9	0	0	0			0	0	0	1	1	1	2	48	2	48	1	0	0	0			0	0	0	0	0	0	0	0			0	0	0	0	13.9	0	-1.58	0
499	2	11	2	6	0.688522	562	2	27.3	124.8	11.6	0	0	0			0	0	0	1	7	1	5	120	5	120	1	0	0	0			0	0	0	0	0	0	0	0			0	0	0	0	11.6	0	-3.04	1
500	1	12	2	6	-1.48058	71	1	28.5	135.9		0	0	0			0	0	0	1	3	1	7	168	7	168	1	0	0	0			0	0	0	0	0	0	0	0			0	0	0	0			-1.86	0
501	2	9	1	8	-1.18609	180	1	23	125.3	9.2	0	0	0			0	0	0	0	0	0			0	0	0	0	0	1	1	24	1	24	0	0	0	0	0	0			0	0	0	0	9.2	1	-1.18	0
502	1	11	2	7	-0.196525	321	2	32	142.9	10.5	1	2	0			0	0	1	1	5	1	5	120	5	120	1	0	0	0			0	0	1	1	1	0	0	0			0	0	0	0	10.5	1	-0.03	0
503	2	13	2	7	-1.5136	39	1	52	154	9.7	0	0	0			0	0	0	0	0	0			0	0	0	0	0	0			0	0	0	0	0	0	0	0			0	0	0	0	9.7	1	-0.34	0
504	2	11	2	6	-1.18609	180	1	27.3	124.8	11.6	0	0	0			0	0	0	1	6	1	5	120	5	120	1	0	0	0			0	0	0	0	0	0	0	0			0	0	0	0	11.6	0	-3.04	1
505	2	10	2	5	0.177588	368	2	33.2	141.2	13.9	0	0	0			0	0	0	0	0	0			0	0	0	0	0	0			0	0	0	0	0	0	0	0			0	0	0	0	13.9	0	0.4	0
506	2	11	2	5	-0.433583	312	2	28	130	10.2	0	0	0			0	0	0	0	0	0			0	0	0	0	0	0			0	0	0	0	0	0	0	0			0	0	0	0	10.2	1	-2.26	1
507	1	12	2	8	0.0758012	348	2	40.3	157.6	12.2	0	0	0			0	0	0	0	0	0			0	0	0	0	0	0			0	0	1	1	1	0	0	1	3	72	3	72	1	0	12.2	0	1.2	0
508	1	13	2	3	0.314409	391	2	40.3	157.6	12.2	0	0	0			0	0	0	0	0	0			0	0	0	0	0	0			0	0	1	0	1	1	5	1	3	72	3	72	1	0	12.2	0	0.21	0
509	1	13	2	9	0.688522	562	2	40	158.1	11.7	0	0	0			0	0	0	1	4	1	3	72	3	72	1	0	0	0			0	0	0	0	0	0	0	0			0	0	0	0	11.7	1	0.28	0
510	1	12	2	7	1.02629	768	3	30.7	136.4	12.9	0	0	0			0	0	0	0	0	1	4	96	4	96	1	0	0	0			0	0	0	0	0	0	0	0			0	0	0	0	12.9	0	-1.79	0
511	2	11	2	8	0.295246	384	2	27.5	132.9	12.4	0	0	0			0	0	0	1	5	1	4	96	4	96	1	0	0	0			0	0	0	0	0	0	0	0			0	0	0	0	12.4	0	-1.82	0
512	1	8	1	6	-0.0208902	336	2	26.2	123.5	13.2	0	0	0			0	0	0	0	0	0			0	0	0	0	0	0			0	0	0	0	0	0	0	0			0	0	0	0	13.2	0	-0.67	0
513	2	9	1	6	0.0199206	343	2	24	120.1	13.9	0	0	0			0	0	0	0	0	0			0	0	0	0	0	0			0	0	0	0	0	0	0	0			0	0	0	0	13.9	0	-2.03	1
514	2	13	2	6	0.655502	544	2	40.3	157.6	12.2	0	0	0			0	0	0	0	0	0			0	0	0	0	0	0			0	0	1	1	1	1	5	1	3	72	3	72	1	0	12.2	0	0.18	0
515	1	11	2	6	-1.27126	115	1	28.7	132.9	12.2	1	6	1	5	120	5	120	1	0	0	0			0	0	0	0	0	0			0	0	0	0	0	1	8	1	7	168	7	168	1	0	12.2	0	-1.52	0
516	1	12	2	5	0.314409	391	2	40.3	157.6	12.2	0	0	0			0	0	0	0	0	0			0	0	0	0	0	0			0	0	1	1	1	1	2	1	3	72	3	72	1	0	12.2	0	1.2	0
517	1	13	2	7	0.655502	544	2	33.7	145.9	12.3	1	7	1	5	120	5	120	1	0	0	0			0	0	0	0	0	1	2	48	2	48	0	0	0	0	0	0			0	0	0	0	12.3	0	-1.37	0
518	1	12	2	9	-0.393203	313	2	43.3	157.6		0	0	0			0	0	0	0	0	0			0	0	0	0	0	0			0	0	1	1	1	1	5	1	3	72	3	72	1	0			1.2	0
519	1	10	2	7	-1.18609	180	1	21.7	124.2	8.5	0	0	0			0	0	0	1	5	1	3	72	3	72	1	1	1	1	5	120	5	120	0	0	0	0	0	0			0	0	0	0	8.5	1	-2.13	1
520	1	12	2	7	-0.0746057	330	2	32.6	144.3																																							-0.67	0
521	1	10	2	7	-1.15478	247	1	24.8	126.1	14.8	0	0	0			0	0	0	0	0	0			0	0	0	0	0	0			0	0	0	0	0	0	0	0			0	0	0	0	14.8	0	-1.83	0
522	2	11	2	5	0.392326	418	2	22.5	123.5		0	0	0			0	0	0	0	0	0			0	0	0	0	0	0			0	0	0	0	0	0	0	0			0	0	0	0			-3.23	1
523	2	12	2	6	-0.0130988	337	2	21	127.7	13.2	0	0	0			0	0	0	0	0	0			0	0	0	0	0	1	2	48	2	48	0	0	0	0	0	0			0	0	0	0	13.2	0	-3.44	1
524	2	13	2	11	0.0182134	341	2	36.7	145.5	12.4	0	0	0			0	0	0	0	0	0			0	0	0	0	0	0			0	0	0	0	0	0	0	0			0	0	0	0	12.4	0	-1.57	0
525	2	13	2	7	-1.17394	238	1	40.3	157.6	12.2	0	0	0			0	0	0	0	0	0			0	0	0	0	0	0			0	0	1	0	1	0	0	1	3	72	3	72	1	0	12.2	0	0.18	0
526	1	13	2	4	-1.20525	153	1	40.3	157.6	12.2	0	0	0			0	0	0	0	0	0			0	0	0	0	0	0			0	0	1	0	1	0	0	1	3	72	3	72	1	0	12.2	0	0.21	0
527	1	11	2	8	0.295246	384	2	25.4	123.4	12.6	1	13	1	11	264	11	264	1	1	16	1	15	360	15	360	1	0	0	0			0	0	0	0	0	0	0	0			0	0	0	0	12.6	0	-2.93	1
528	2	12	2	7	-1.18609	180	1	26.1	133.1	14.7	0	0	0			0	0	0	1	3	0			0	0	1	0	0	0			0	0	0	0	0	0	0	0			0	0	0	0	14.7	0	-2.65	1
529	1	12	2	6	-1.5136	39	1	24.8	132.4	10.2	0	0	0			0	0	0	0	0	0			0	0	0	0	0	0			0	0	0	0	0	0	0	0			0	0	0	0	10.2	1	-2.35	1
530	2	13	2	6	0.28139	379	2	40.3	157.6	12.2	0	0	0			0	0	0	0	0	0			0	0	0	0	0	0			0	0	1	1	1	1	6	1	3	72	3	72	1	0	12.2	0	0.18	0
531	1	13	2	6	-1.18609	180	1	34	142	14.7	0	0	0			0	0	0	1	7	1	4	96	4	96	1	0	0	0			0	0	0	0	0	0	0	0			0	0	0	0	14.7	0	-1.89	0
532	2	13	2	7	-0.0322615	332	2	23.6	124.9	13.1	0	0	0			0	0	0	0	0	0			0	0	0	0	0	0			0	0	0	0	0	0	0	0			0	0	0	0	13.1	0	-4.53	1
533	1	13	2	9	0.688522	562	2	40.3	157.6	12.2	0	0	0			0	0	0	0	0	0			0	0	0	0	0	0			0	0	1	1	1	1	5	1	3	72	3	72	1	0	12.2	0	0.21	0
534	1	9	1	6	0.996073	750	3	26.5	136.9	11.2	0	0	0			0	0	0	1	7	1	6	144	6	144	1	0	0	0			0	0	0	0	0	0	0	0			0	0	0	0	11.2	1	0.72	0
535	1	13	2	7	-0.263181	318	2	29	135	11.2	0	0	0			0	0	0	0	0	0			0	0	0	0	0	0			0	0	0	0	0	0	0	0			0	0	0	0	11.2	1	-2.83	1
536	2	13	2	8	0.688522	562	2	36.7	147		0	0	0			0	0	0	0	0	0			0	0	0	0	0	0			0	0	0	0	0	0	0	0			0	0	0	0			-1.35	0
537	1	13	2	7	-1.52139	38	1	30.2	139.7	11.7	0	0	0			0	0	0	0	0	0			0	0	0	0	0	0			0	0	0	0	0	0	0	0			0	0	0	0	11.7	1	-2.2	1
538	2	11	2	7	0.0199206	343	2	28.1	139.1	12.9	0	0	0			0	0	0	0	0	0			0	0	0	0	0	0			0	0	0	0	0	0	0	0			0	0	0	0	12.9	0	-0.89	0
539	1	13	2	10	0.394033	420	2	40.3	157.6	12.2	0	0	0			0	0	0	0	0	0			0	0	0	0	0	0			0	0	1	1	1	1	6	1	3	72	3	72	1	0	12.2	0	0.21	0
540	1	13	2	7	-1.37291	99	1	34.7	140.2	10.5	0	0	0			0	0	0	1	10	1	7	168	7	168	1	0	0	0			0	0	0	0	0	0	0	0			0	0	0	0	10.5	1	-2.13	1
541	1	10	2	6	-1.18609	180	1	28	134.9	12	0	0	0			0	0	0	0	0	0			0	0	0	0	0	1	3	72	3	72	0	0	0	0	0	0			0	0	0	0	12	0	-0.45	0
542	1	10	2	9	-1.68317	22	1	30	138	14	0	0	0			0	0	0	0	0	0			0	0	0	0	0	0			0	0	0	0	0	0	0	0			0	0	0	0	14	0	0.03	0
543	1	11	2	7	-1.54055	33	1	31	142.5	9.8	1	7	1	9	216	9	216	1	1	5	1	3	72	3	72	1	0	0	0			0	0	0	0	0	0	0	1	2	48	2	48	1	0	9.8	1	-0.09	0
544	2	12	2	8	-1.19388	166	1	26.4	129.5	13.5	0	0	0			0	0	0	1	7	0			0	0	1	0	0	0			0	0	0	0	0	0	0	0			0	0	0	0	13.5	0	-3.18	1
545	1	11	2	7	-1.50753	46	1	31	142.5	9.8	1	10	1	9	216	9	216	1	1	5	1	3	72	3	72	1	0	0	0			0	0	0	0	0	0	0	1	2	48	2	48	1	0	9.8	1	-0.09	0
546	1	10	2	6	0.968025	720	3	25.8	130.9	11.7	0	0	0			0	0	0	0	0	0			0	0	0	0	0	0			0	0	0	0	0	0	0	0			0	0	0	0	11.7	0	-1.08	0
547	1	11	2	7	0.742396	585	3	31	142.5	9.8	1	12	1	9	216	9	216	1	1	6	1	3	72	3	72	1	0	0	0			0	0	0	0	0	1	4	1	2	48	2	48	1	0	9.8	1	-0.09	0
548	2	11	2	8	-1.50753	46	1	40.6	151.3	13.2	1	3	1	2	48	2	48	1	0	0	0			0	0	0	0	0	0			0	0	0	0	0	0	0	0			0	0	0	0	13.2	0	0.95	0
549	1	12	2	3	1.00884	761	3	30	132.9	10.2	0	0	0			0	0	0	1	16	1	5	120	5	120	1	0	0	0			0	0	0	0	0	0	0	0			0	0	0	0	10.2	1	-2.28	1
550	1	13	2	6	-1.15478	247	1	31	147.5	9.8	1	10	1	9	216	9	216	1	1	6	1	3	72	3	72	1	0	0	0			0	0	0	0	0	0	0	1	2	48	2	48	1	0	9.8	1	-1.15	0
551	1	12	2	8	0.975816	723	3	29	133.3	11.5	0	0	0			0	0	0	0	0	0			0	0	0	0	0	0			0	0	0	0	0	0	0	0			0	0	0	0	11.5	1	-2.23	1
552	1	12	2	10	0.620866	504	2	31	142.5	9.8	1	11	1	9	216	9	216	1	1	6	1	3	72	3	72	1	0	0	0			0	0	0	0	0	0	0	1	2	48	2	48	1	0	9.8	1	-0.93	0
553	1	11	2	5	1.00104	751	3	31	142.5	9.8	1	10	1	9	216	9	216	1	1	4	1	3	72	3	72	1	0	0	0			0	0	0	0	0	0	0	1	2	48	2	48	1	0	9.8	1	-0.09	0
554	2	10	2	3	0.88348	658	3	30	138	14.2	0	0	0			0	0	0	1	6	1	15	360	15	360	1	0	0	0			0	0	0	0	0	0	0	0			0	0	0	0	14.2	0	-0.1	0
555	2	11	2	8	1.00713	753	3	37.2	144	12.9	1	3	1	1	24	1	24	1	1	7	1	3	72	3	72	1	0	0	0			0	0	0	0	0	0	0	0			0	0	0	0	12.9	0	-0.15	0
556	1	11	2	8	0.975816	723	3	28.2	135	11.2	0	0	0			0	0	0	1	4	1	3	72	3	72	1	0	0	0			0	0	0	0	0	0	0	0			0	0	0	0	11.2	1	-1.21	0
557	2	10	2	9	0.863207	651	3	31.2	145.5		0	0	0			0	0	0	0	0	0			0	0	0	0	0	0			0	0	0	0	0	0	0	0			0	0	0	0			1.07	0
558	1	11	2	4	-1.48058	71	1	55.3	171.5	11.2	1	3	0			0	0	1	1	1	1	4	96	4	96	1	0	0	0			0	0	0	0	0	0	0	0			0	0	0	0	11.2	1	4.22	0
559	1	10	2	7	0.601704	500	2	27.3	132.4	10.7	0	0	0			0	0	0	0	0	0			0	0	0	0	0	0			0	0	0	0	0	0	0	0			0	0	0	0	10.7	1	-0.84	0
560	2	10	2	8	0.927504	671	3	20.4	116	8.3	0	0	0			0	0	0	1	4	1	2	48	2	48	1	1	2	1	5	120	5	120	0	0	0	0	0	0			0	0	0	0	8.3	1	-3.54	1
561	1	13	2	6	-1.19388	166	1	25	120		0	0	0			0	0	0	1	5	1	3	72	3	72	1	0	0	0			0	0	0	0	0	0	0	0			0	0	0	0			-4.85	1
562	1	12	2	4	0.948374	704	3	28.9	131	13.3	0	0	0			0	0	0	0	0	0			0	0	0	0	0	0			0	0	0	0	0	0	0	0			0	0	0	0	13.3	0	-2.55	1
563	1	11	2	7	-1.21911	139	1	26	130	12.2	0	0	0			0	0	0	0	0	0			0	0	0	0	0	0			0	0	0	0	0	0	0	0			0	0	0	0	12.2	0	-1.95	0
564	1	12	2	8	0.337361	403	2	34.6	144.5	10.7	0	0	0			0	0	0	0	0	0			0	0	0	0	0	0			0	0	0	0	0	0	0	0			0	0	0	0	10.7	1	-0.65	0
565	1	11	2	6	-1.18609	180	1	31	142.5	9.8	1	8	1	9	216	9	216	1	0	0	1	3	72	3	72	1	0	0	0			0	0	0	0	0	0	0	1	2	48	2	48	1	0	9.8	1	-0.09	0
566	2	12	2	10	0.602701	502	2	38.4	149.9	13.3	0	0	0			0	0	0	0	0	0			0	0	0	0	0	0			0	0	0	0	0	0	0	0			0	0	0	0	13.3	0	-0.19	0
567	2	12	2	6	1.32249	844	3	39	149.1	13.4																																				13.4	0	-0.31	0
568	2	11	2	4	1.05605	789	3	32.2	147.4	14.6	0	0	0			0	0	0	1	5	1	2	48	2	48	1	0	0	0			0	0	0	0	0	0	0	0			0	0	0	0	14.6	0	0.36	0
569	2	12	2	6	0.634723	522	2	38	148	13.3	1	5	1	4	96	4	96	1	1	1	0			0	0	1	0	0	0			0	0	0	0	0	0	0	0			0	0	0	0	13.3	0	-0.47	0
570	1	12	2	8	-1.18609	180	1	29.5	137	14.2	1	7	1	5	120	5	120	1	0	0	0			0	0	0	0	0	0			0	0	0	0	0	0	0	0			0	0	0	0	14.2	0	-1.7	0
571	1	10	2	9	1.08349	795	3	28	131.9	13.9	1	3	1	2	48	2	48	1	0	0	1	3	72	3	72	1	0	0	0			0	0	0	0	0	0	0	0			0	0	0	0	13.9	0	-0.92	0
572	1	12	2	4	0.929211	684	3	25	130	13.9	0	0	0			0	0	0	0	0	0			0	0	0	0	0	0			0	0	0	0	0	0	0	1	4	96	4	96	1	0	13.9	0	-2.69	1
573	1	12	2	5	1.08688	798	3	27.3	129.9	12.2	1	4	1	3	72	3	72	1	0	0	0			0	0	0	0	0	0			0	0	0	0	0	0	0	0			0	0	0	0	12.2	0	-2.71	1
574	1	10	2	6	-1.19388	166	1	43.3	153.1	10.4	0	0	0			0	0	0	0	0	0			0	0	0	0	0	0			0	0	0	0	0	1	3	1	3	72	3	72	1	0	10.4	1	2.4	0
575	1	10	2	7	-1.19388	166	1	28.6	130	13.9	0	0	0			0	0	0	1	3	1	3	72	3	72	1	0	0	0			0	0	0	0	0	0	0	0			0	0	0	0	13.9	0	-1.22	0
576	2	12	2	7	-1.21911	139	1	34.3	145.3	10.8	0	0	0			0	0	0	0	0	0			0	0	0	0	0	0			0	0	0	0	0	0	0	0			0	0	0	0	10.8	1	-0.87	0
577	2	13	2	5	0.625224	508	2	51.7	153.6	13	0	0	0			0	0	0	0	0	0			0	0	0	0	0	0			0	0	0	0	0	0	0	0			0	0	0	0	13	0	-0.4	0
578	2	12	2	7	1.10701	800	3	36.4	145.5	15.9	0	0	0			0	0	0	0	0	0			0	0	0	0	0	0			0	0	0	0	0	0	0	0			0	0	0	0	15.9	0	-0.84	0
579	1	13	2	7	-1.27843	114	1	38.3	151.4	13.1	1	4	1	3	72	3	72	1	0	0	0			0	0	0	0	0	0			0	0	0	0	0	0	0	0			0	0	0	0	13.1	0	-0.63	0
580	1	13	2	5	0.625224	508	2	31.2	134.1	12.4	0	0	0			0	0	0	0	0	1	1	24	1	24	1	0	0	0			0	0	0	0	0	0	0	0			0	0	0	0	12.4	0	-2.95	1
581	1	12	2	7	1.17018	809	3	47.6	162	11.2	0	0	0			0	0	0	1	2	1	5	120	5	120	1	0	0	0			0	0	0	0	0	0	0	0			0	0	0	0	11.2	1	1.82	0
582	1	13	2	4	0.594909	496	2	33.1	134.7	13.8	0	0	0			0	0	0	1	7	1	5	120	5	120	1	0	0	0			0	0	0	0	0	0	0	0			0	0	0	0	13.8	0	-2.87	1
583	2	13	2	7	-1.49974	55	1	32.4	135	12.9	0	0	0			0	0	0	0	0	0			0	0	0	0	0	0			0	0	0	0	0	0	0	0			0	0	0	0	12.9	0	-3.08	1
584	2	13	2	6	0.669359	555	2	31.8	141.4	14	0	0	0			0	0	0	1	2	0			0	0	1	0	0	0			0	0	0	0	0	0	0	0			0	0	0	0	14	0	-2.16	1
585	2	13	2	4	-1.20525	153	1	46	155.2	14.9	0	0	0			0	0	0	1	8	1	4	96	4	96	1	0	0	0			0	0	0	0	0	0	0	0			0	0	0	0	14.9	0	-0.17	0
586	1	14	2	5	-1.20525	153	1	48.4	165	15.8	0	0	0			0	0	0	1	6	1	13	312	13	312	1	0	0	0			0	0	0	0	0	0	0	0			0	0	0	0	15.8	0	0.24	0
587	2	13	2	8	-1.18609	180	1	34	148.2	15.4	0	0	0			0	0	0	1	2	1	6	144	6	144	1	0	0	0			0	0	0	0	0	0	0	0			0	0	0	0	15.4	0	-1.18	0
588	2	13	2	8	0.975816	723	3	35.9	142.7	15.7	0	0	0			0	0	0	0	0	0			0	0	0	0	0	0			0	0	0	0	0	0	0	0			0	0	0	0	15.7	0	-1.97	0
589	1	13	2	5	0.929211	684	3	32.8	149.8	13.6	0	0	0			0	0	0	0	0	0			0	0	0	0	0	0			0	0	0	0	0	1	12	1	11	264	11	264	1	0	13.6	0	-0.84	0
590	1	13	2	5	-1.20525	153	1	33.4	140.7	13.3	0	0	0			0	0	0	0	0	0			0	0	0	0	0	0			0	0	0	0	0	0	0	0			0	0	0	0	13.3	0	-2.07	1
591	2	13	2	11	-1.36952	104	1	49.7	147.5	14.6	1	6	1	5	120	5	120	1	0	0	0			0	0	0	0	0	0			0	0	1	1	1	0	0	0			0	0	0	0	14.6	0	-1.28	0
592	2	13	2	4	0.892271	662	3	46.5	154	12.5	0	0	0			0	0	0	0	0	0			0	0	0	0	0	0			0	0	0	0	0	1	11	1	10	240	10	240	1	0	12.5	0	-0.34	0
593	2	13	2	8	-1.71619	18	1	29.1	141.5	13.8	0	0	0			0	0	0	0	0	0			0	0	0	0	0	0			0	0	0	0	0	0	0	0			0	0	0	0	13.8	0	-2.14	1
594	2	13	2	9	0.900063	665	3	36.3	140.9	13.9	0	0	0			0	0	0	0	0	0			0	0	0	0	0	0			0	0	0	0	0	0	0	0			0	0	0	0	13.9	0	-2.23	1
595	1	13	2	5	-1.37291	99	1	28.4	134.3	13.9	1	4	1	3	72	3	72	1	0	0	0			0	0	0	0	0	0			0	0	0	0	0	1	6	1	5	120	5	120	1	0	13.9	0	-2.93	1
596	1	13	2	8	-1.37291	99	1	24.4	133.4	12.7	0	0	0			0	0	0	1	4	1	8	192	8	192	1	0	0	0			0	0	0	0	0	0	0	0			0	0	0	0	12.7	0	-3.05	1
597	1	13	2	5	0.678454	558	2	50.6	159	14.1	0	0	0			0	0	0	0	0	0			0	0	0	0	0	0			0	0	1	1	1	0	0	0			0	0	0	0	14.1	0	0.4	0
599	2	13	2	6	-1.37291	99	1	31.8	137.3	14.1	0	0	0			0	0	0	0	0	0			0	0	0	0	0	0			0	0	0	0	0	0	0	0			0	0	0	0	14.1	0	-2.75	1
600	2	13	2	13	0.929211	684	3	44.8	151.7	13.8	1	4	1	2	48	2	48	1	0	0	0			0	0	0	0	0	0			0	0	0	0	0	1	9	1	8	192	8	192	1	0	13.8	0	-0.67	0
601	1	14	2	3	-1.18609	180	1	31.2	134.1		0	0	0			0	0	0	0	0	1	1	24	1	24	1	0	0	0			0	0	0	0	0	0	0	0			0	0	0	0			-3.78	1
602	1	13	2	6	-1.47385	81	1	32.7	140.9	12.1	0	0	0			0	0	0	0	0	1	3	72	3	72	1	0	0	1	2	48	2	48	0	0	0	0	0	0			0	0	0	0	12.1	0	-2.04	1
603	1	12	2	8	1.2703	816	3	29.8	133.6	15.1	0	0	0			0	0	0	1	2	1	5	120	5	120	1	0	0	0			0	0	0	0	0	0	0	1	3	72	3	72	1	0	15.1	0	-2.18	1
604	1	13	2	9	-1.07842	264	1	31.2	134.1	12.4	0	0	0			0	0	0	1	5	1	1	24	1	24	1	0	0	0			0	0	0	0	0	0	0	0			0	0	0	0	12.4	0	-2.95	1
605	2	13	2	3	0.913003	667	3	52.7	155	14	0	0	0			0	0	0	0	0	0			0	0	0	0	0	0			0	0	0	0	0	0	0	0			0	0	0	0	14	0	-0.2	0
606	1	13	2	6	-1.07842	264	1	40.1	147.5	14.6	0	0	0			0	0	0	0	0	0			0	0	0	0	0	0			0	0	0	0	0	0	0	0			0	0	0	0	14.6	0	-1.15	0
607	1	13	2	8	-1.19388	166	1	44.2	163	13.5	1	15	1	5	120	5	120	1	0	0	0			0	0	0	0	0	0			0	0	0	0	0	1	3	1	9	216	9	216	1	0	13.5	0	0.94	0
608	2	13	2	7	-1.18609	180	1	43.5	153.1	14.8	0	0	1	14	336	14	336	1	0	0	1	1	24	1	24	1	0	0	0			0	0	0	0	0	0	0	0			0	0	0	0	14.8	0	-0.47	0
609	2	13	2	7	0.975816	723	3	47.1	153.5	13	0	0	0			0	0	0	0	0	1	3	72	3	72	1	0	0	0			0	0	0	0	0	0	0	0			0	0	0	0	13	0	-0.41	0
610	2	13	2	3	1.00884	761	3	33.1	139.7	13.1	0	0	0			0	0	0	0	0	0			0	0	0	0	0	0			0	0	0	0	0	0	0	0			0	0	0	0	13.1	0	-2.4	1
611	2	13	2	12	1.30332	827	3	43.1	148.5	11.2	0	0	0			0	0	0	0	0	0			0	0	0	0	0	0			0	0	0	0	0	0	0	0			0	0	0	0	11.2	1	-1.13	0
612	2	13	2	7	1.00713	753	3	35.4	155	13	1	6	1	5	120	5	120	1	1	3	1	2	48	2	48	1	0	0	0			0	0	0	0	0	0	0	0			0	0	0	0	13	0	-0.2	0
613	2	13	2	8	-1.68317	22	1	47	158.9	13.3	0	0	0			0	0	0	1	12	1	11	264	11	264	1	0	0	0			0	0	0	0	0	1	2	1	6	144	6	144	1	0	13.3	0	0.36	0
614	1	14	2	6	0.634723	522	2	24	124.7	15.9	0	0	0			0	0	0	0	0	0			0	0	0	0	0	0			0	0	0	0	0	0	0	0			0	0	0	0	15.9	0	-5	1
615	2	14	2	3	-1.48058	71	1	45.4	149.6	13.4	0	0	0			0	0	0	0	0	0			0	0	0	0	0	0			0	0	0	0	0	0	0	0			0	0	0	0	13.4	0	-1.47	0
616	2	14	2	10	0.975816	723	3	43.8	149.6	13.4	0	0	0			0	0	0	0	0	0			0	0	0	0	0	0			0	0	1	1	1	0	0	0			0	0	0	0	13.4	0	-1.47	0
617	2	14	2	7	0.975816	723	3	45.5	161.5	11.7	0	0	0			0	0	0	1	5	1	6	144	6	144	1	0	0	0			0	0	0	0	0	0	0	0			0	0	0	0	11.7	1	0.25	0
618	2	14	2	3	-1.18609	180	1	40.4	158.3	14.5	0	0	0			0	0	0	1	3	1	1	24	1	24	1	0	0	0			0	0	0	0	0	0	0	0			0	0	0	0	14.5	0	-0.21	0
619	2	14	2	3	1.40321	859	3	43.9	159.3	14.6	0	0	0			0	0	0	0	0	0			0	0	0	0	0	0			0	0	0	0	0	0	0	0			0	0	0	0	14.6	0	-0.07	0
620	2	14	2	9	0.900063	665	3	41.6	161.5	15.8	0	0	0			0	0	0	0	0	0			0	0	0	0	0	0			0	0	0	0	0	0	0	0			0	0	0	0	15.8	0	0.25	0
621	2	14	2	3	0.634723	522	2	33	142.2	14.8	0	0	0			0	0	0	0	0	0			0	0	0	0	0	0			0	0	0	0	0	0	0	0			0	0	0	0	14.8	0	-2.53	1
622	2	13	2	9	0.593912	495	2	53.8	152.7	15.1	0	0	0			0	0	0	0	0	0			0	0	0	0	0	0			0	0	0	0	0	1	2	1	5	120	5	120	1	0	15.1	0	-0.53	0
623	1	14	2	8	-1.49974	55	1	32.8	137.7	13.2	1	3	1	9	216	9	216	1	1	5	1	6	144	6	144	1	0	0	0			0	0	0	0	0	0	0	1	9	216	9	216	1	0	13.2	0	-3.31	1
624	2	13	2	6	-1.23827	132	1	49.2	155.3	15.7	0	0	0			0	0	0	0	0	0			0	0	0	0	0	0			0	0	0	0	0	0	0	0			0	0	0	0	15.7	0	-0.15	0
625	2	13	2	5	1.08688	798	3	46.2	151.4	14.2	1	9	1	8	192	8	192	1	1	13	1	12	288	12	288	1	0	0	0			0	0	0	0	0	1	17	1	15	360	15	360	1	0	14.2	0	-0.72	0
626	1	13	2	9	0.875884	656	3	40.2	148.6	11.2	0	0	0			0	0	0	1	7	1	6	144	6	144	1	0	0	0			0	0	0	0	0	0	0	0			0	0	0	0	11.2	1	-1	0
627	1	14	2	8	-1.18609	180	1	28.4	137.5	12.4	0	0	0			0	0	0	0	0	0			0	0	0	0	0	0			0	0	0	0	0	1	15	1	13	312	13	312	1	0	12.4	0	-3.34	1
628	2	14	2	7	-1.20525	153	1	30.5	141.1	10.2	0	0	0			0	0	0	0	0	0			0	0	0	1	1	1	5	120	5	120	0	0	0	1	10	1	11	264	11	264	1	0	10.2	1	-2.69	1
629	1	13	2	9	0.620866	504	2	42	156.1	14.2	1	7	1	6	144	6	144	1	0	0	0			0	0	0	0	0	0			0	0	0	0	0	0	0	0			0	0	0	0	14.2	0	0.01	0
630	1	13	2	7	0.82541	632	3	42.8	154.4	12.2	1	6	1	5	120	5	120	1	1	4	1	3	72	3	72	1	0	0	0			0	0	1	0	1	1	11	1	9	216	9	216	1	0	12.2	0	-0.22	0
631	2	13	2	5	-1.19388	166	1	39.2	149.3	15.2	0	0	0			0	0	0	0	0	0			0	0	0	0	0	0			0	0	0	0	0	0	0	0			0	0	0	0	15.2	0	-1.02	0
632	2	13	2	8	-1.48837	59	1	29.3	134.7	12.2	1	6	1	5	120	5	120	1	0	0	0			0	0	0	1	2	1	6	144	6	144	0	0	0	0	0	0			0	0	0	0	12.2	0	-3.12	1
633	2	13	2	5	0.509367	465	2	49.6	155.4	13.7	1	5	1	3	72	3	72	1	1	3	1	2	48	2	48	1	0	0	0			0	0	0	0	0	1	8	1	7	168	7	168	1	0	13.7	0	-0.14	0
634	2	13	2	5	0.994979	749	3	52.1	162.7	14.2	0	0	0			0	0	0	0	0	0			0	0	0	0	0	0			0	0	0	0	0	1	8	1	7	168	7	168	1	0	14.2	0	0.91	0
635	2	13	2	4	0.620866	504	2	46.3	150.3	13.7	0	0	0			0	0	0	0	0	0			0	0	0	0	0	0			0	0	0	0	0	0	0	0			0	0	0	0	13.7	0	-0.88	0
636	1	13	2	6	0.433614	437	2	38.4	142.5	11.2	1	6	1	5	120	5	120	1	0	0	0			0	0	0	0	0	1	3	72	3	72	0	0	0	0	0	0			0	0	0	0	11.2	1	-1.82	0
637	1	13	2	8	1.03518	780	3	54.3	167.1	16.1	0	0	0			0	0	0	0	0	0			0	0	0	0	0	0			0	0	0	0	0	0	0	0			0	0	0	0	16.1	0	1.49	0
638	1	14	2	8	1.30332	827	3	28.1	139.8	13.7	0	0	0			0	0	0	1	4	1	3	72	3	72	1	0	0	0			0	0	0	0	0	1	9	1	8	192	8	192	1	0	13.7	0	-3.04	1
639	2	14	2	8	0.451297	456	2	42.7	146.3	14.9	1	6	1	10	240	10	240	1	1	14	1	15	360	15	360	1	0	0	0			0	0	0	0	0	0	0	1	11	264	11	264	1	0	14.9	0	-1.94	0
640	1	14	2	8	1.08349	795	3	45.4	147.6	13.4	0	0	0			0	0	0	0	0	0			0	0	0	0	0	0			0	0	0	0	0	0	0	0			0	0	0	0	13.4	0	-2.03	1
641	1	14	2	5	1.08349	795	3	37	145.2	10.2	0	0	0			0	0	0	0	0	0			0	0	0	0	0	0			0	0	0	0	0	0	0	0			0	0	0	0	10.2	1	-2.34	1
642	1	14	2	5	0.919226	669	3	45.4	149.6	13.4	0	0	0			0	0	0	0	0	0			0	0	0	0	0	0			0	0	0	0	0	0	0	0			0	0	0	0	13.4	0	-1.77	0
643	1	14	2	8	0.594909	496	2	45.4	147.6	13.4	0	0	0			0	0	0	0	0	0			0	0	0	0	0	0			0	0	0	0	0	0	0	0			0	0	0	0	13.4	0	-2.03	1
644	1	14	2	10	-1.5136	39	1	45.4	147.6	13.4	0	0	0			0	0	0	0	0	0			0	0	0	0	0	0			0	0	0	0	0	0	0	0			0	0	0	0	13.4	0	-2.03	1
645	1	14	2	6	0.929211	684	3	45.4	149.6	13.4	0	0	0			0	0	0	0	0	0			0	0	0	0	0	0			0	0	0	0	0	0	0	0			0	0	0	0	13.4	0	-1.77	0
646	1	14	2	9	0.634723	522	2	45.4	147.6	13.4	0	0	0			0	0	0	0	0	0			0	0	0	0	0	0			0	0	0	0	0	0	0	0			0	0	0	0	13.4	0	-2.03	1
647	2	14	2	9	0.92142	670	3	55.3	164.6	12.2	1	6	1	5	120	5	120	1	1	15	1	14	336	14	336	1	0	0	1	3	72	3	72	0	0	0	1	6	1	6	144	6	144	1	0	12.2	0	0.69	0
648	1	13	2	6	-1.18609	180	1	50.8	166.7	12.7	1	8	1	7	168	7	168	1	0	0	0			0	0	0	0	0	0			0	0	0	0	0	1	4	1	3	72	3	72	1	0	12.7	0	1.43	0
649	2	8	1	5	-1.23995	129	1	24.8	125.5	12.7	0	0	0			0	0	0	1	4	1	10	240	10	240	1	0	0	0			0	0	0	0	0	0	0	0			0	0	0	0	12.7	0	-0.18	0
650	1	12	2	6	0.928501	682	3	28.7	140.7	11.8	0	0	0			0	0	0	0	0	0			0	0	0	0	0	0			0	0	0	0	0	0	0	0			0	0	0	0	11.8	0	-1.18	0
651	1	8	1	9	1.1148	802	3	25.5	130.8	13.6	0	0	0			0	0	0	0	0	0			0	0	0	0	0	0			0	0	0	0	0	0	0	0			0	0	0	0	13.6	0	0.63	0
652	2	9	1	4	0.69193	570	2	24.9	130.6	10.2	1	2	1	3	72	3	72	1	1	4	1	5	120	5	120	1	0	0	0			0	0	0	0	0	0	0	1	7	168	7	168	1	0	10.2	1	-0.31	0
653	1	10	2	4	0.820828	619	3	22	125.1	11.8	0	0	0			0	0	0	0	0	1	3	72	3	72	1	0	0	0			0	0	0	0	0	0	0	0			0	0	0	0	11.8	0	-1.99	0
654	1	7	1	4	-1.20696	144	1	20	113	9.6	0	0	0			0	0	0	0	0	0			0	0	0	0	0	0			0	0	0	0	0	0	0	0			0	0	0	0	9.6	1	-1.65	0
655	1	10	2	5	0.52634	470	2	21.6	127.5	10.5	1	2	1	3	72	3	72	1	0	0	0			0	0	0	0	0	0			0	0	0	0	0	0	0	0			0	0	0	0	10.5	1	-1.61	0
656	1	12	2	7	-1.27126	115	1	22.4	121.4		0	0	0			0	0	0	1	11	1	25	600	25	600	1	0	0	0			0	0	0	0	0	0	0	0			0	0	0	0			-3.91	1
657	1	10	2	10	-1.27126	115	1	22.4	121.4		0	0	0			0	0	0	0	0	0			0	0	0	0	0	0			0	0	0	0	0	0	0	0			0	0	0	0			-2.57	1
658	2	10	2	5	-1.21577	143	1	24	124		0	0	0			0	0	0	0	0	1	5	120	5	120	1	0	0	0			0	0	0	0	0	0	0	0			0	0	0	0			-2.29	1
659	2	8	1	5	-1.29213	108	1	21.4	134	10.2	0	0	0			0	0	0	0	0	1	4	96	4	96	1	0	0	0			0	0	0	0	0	0	0	0			0	0	0	0	10.2	1	1.28	0
660	2	13	2	7	-0.269939	317	2	38.6	152.5	15.6	1	15	1	18	432	18	432	1	0	0	0			0	0	0	0	0	0			0	0	0	0	0	0	0	0			0	0	0	0	15.6	0	-0.56	0
661	2	8	1	6	0.95001	712	3	28.9	145.3		0	0	0			0	0	0	0	0	0			0	0	0	0	0	0			0	0	0	0	0	1	4	1	8	192	8	192	1	0			3.23	0
662	1	10	2	7	0.250486	373	2	31	137.6	10.6	0	0	0			0	0	0	0	0	0			0	0	0	0	0	0			0	0	0	0	0	0	0	0			0	0	0	0	10.6	1	-0.03	0
663	2	12	2	6	-0.637294	286	1	24.6	130.5	10.5	0	0	0			0	0	0	0	0	0			0	0	0	0	0	0			0	0	0	0	0	0	0	0			0	0	0	0	10.5	1	-3.03	1
664	1	9	1	7	0.929211	684	3	25.5	133.9	10.5	0	0	0			0	0	0	0	0	1	3	72	3	72	1	0	0	0			0	0	0	0	0	0	0	0			0	0	0	0	10.5	1	0.22	0
665	2	8	1	8	0.0762514	349	2	21	121.5		0	0	0			0	0	0	0	0	1	6	144	6	144	1	0	0	0			0	0	0	0	0	0	0	0			0	0	0	0			-0.87	0
666	1	10	2	7	0.402692	423	2	23.2	128.4	13.4	0	0	0			0	0	0	0	0	0			0	0	0	0	0	0			0	0	0	0	0	0	0	0			0	0	0	0	13.4	0	-1.47	0
667	2	10	2	7	-1.13227	260	1	25	129.3	12.2	0	0	0			0	0	0	0	0	0			0	0	0	0	0	0			0	0	0	0	0	0	0	0			0	0	0	0	12.2	0	-1.46	0
668	1	9	1	9	1.00713	753	3	27.4	131.3	12.8	0	0	0			0	0	0	0	0	1	23	552	23	552	1	0	0	0			0	0	0	0	0	0	0	0			0	0	0	0	12.8	0	-0.21	0
669	1	8	1	5	0.577994	494	2	25.2	125.4		0	0	0			0	0	0	1	3	1	2	48	2	48	1	0	0	0			0	0	0	0	0	0	0	0			0	0	0	0			-0.33	0
670	1	9	1	5	-1.18446	233	1	23.3	123.3	11	0	0	0			0	0	0	0	0	1	7	168	7	168	1	0	0	0			0	0	0	0	0	0	0	0			0	0	0	0	11	1	-1.54	0
671	1	8	1	6	0.853458	643	3	20.4	122.4	12.8	0	0	0			0	0	0	0	0	0			0	0	0	0	0	0			0	0	0	0	0	0	0	0			0	0	0	0	12.8	0	-0.86	0
672	1	7	1	7	0.554388	488	2	19	119.6	9.5	1	3	1	7	168	7	168	1	1	4	1	8	192	8	192	1	0	0	0			0	0	0	0	0	0	0	0			0	0	0	0	9.5	1	-0.4	0
673	2	13	2	6	0.25758	376	2	38.6	152.5	15.6	0	0	1	18	432	18	432	1	0	0	0			0	0	0	0	0	0			0	0	0	0	0	0	0	0			0	0	0	0	15.6	0	-0.56	0
674	2	8	1	5	-1.18446	233	1	21.4	118.7	11.8	0	0	0			0	0	0	0	0	0			0	0	0	0	0	0			0	0	0	0	0	0	0	0			0	0	0	0	11.8	0	-1.36	0
675	2	10	2	5	-1.18275	236	1	24.7	128.1		0	0	0			0	0	0	1	3	1	13	312	13	312	1	0	0	0			0	0	0	0	0	0	0	0			0	0	0	0			-1.65	0
676	2	8	1	6	0.844044	642	3	21	124.7	11.4	0	0	0			0	0	0	0	0	0			0	0	0	0	0	0			0	0	0	0	0	0	0	0			0	0	0	0	11.4	1	-0.32	0
677	1	8	1	4	0.79626	611	3	22	125.2	13.8	0	0	0			0	0	0	0	0	0			0	0	0	0	0	0			0	0	0	0	0	0	0	0			0	0	0	0	13.8	0	-0.37	0
678	2	7	1	5	-1.16359	244	1	20.1	116.9	10.5	0	0	0			0	0	0	1	15	1	10	240	10	240	1	0	0	0			0	0	0	0	0	0	0	0			0	0	0	0	10.5	1	-0.72	0
679	2	13	2	4	0.658911	547	2	38.6	152.5	15.6	1	13	1	18	432	18	432	1	0	0	0			0	0	0	0	0	0			0	0	0	0	0	0	0	0			0	0	0	0	15.6	0	-0.56	0
680	2	13	2	8	0.576425	493	2	38.6	152.5	15.6	1	14	1	18	432	18	432	1	0	0	0			0	0	0	0	0	0			0	0	0	0	0	0	0	0			0	0	0	0	15.6	0	-0.56	0
681	2	10	2	10	-1.71619	18	1	24.8	132.9	11.8	0	0	0			0	0	0	0	0	0			0	0	0	0	0	0			0	0	0	0	0	0	0	0			0	0	0	0	11.8	0	-0.9	0
682	1	11	2	10	1.44231	861	3	23	122.3		0	0	0			0	0	0	0	0	0			0	0	0	0	0	0			0	0	0	0	0	0	0	0			0	0	0	0			-3.09	1
683	2	12	2	5	-0.463617	311	2	22.3	125.5	12.2	0	0	0			0	0	0	1	3	1	11	264	11	264	1	0	0	0			0	0	0	0	0	0	0	0			0	0	0	0	12.2	0	-3.76	1
684	1	11	2	6	-1.44927	88	1	19.7	113		1	25	1	27	648	27	648	1	0	0	0			0	0	0	0	0	0			0	0	0	0	0	0	0	0			0	0	0	0			-4.47	1
685	1	11	2	7	-0.679224	281	1	38.4	149	13.5	0	0	0			0	0	0	0	0	0			0	0	0	0	0	0			0	0	0	0	0	0	0	0			0	0	0	0	13.5	0	0.87	0
686	1	8	1	4	0.842337	637	3	23.1	126.8	10.3	1	2	1	5	120	5	120	1	0	0	0			0	0	0	1	1	1	3	72	3	72	0	0	0	0	0	0			0	0	0	0	10.3	1	-0.08	0
687	1	8	1	7	-0.0919295	328	2	27.1	129.5	14.2	1	2	0			0	0	1	0	0	0			0	0	0	0	0	0			0	0	0	0	0	0	0	0			0	0	0	0	14.2	0	0.4	0
688	1	10	2	5	-0.658164	282	1	28.4	129.4	12.1	0	0	0			0	0	0	0	0	0			0	0	0	0	0	0			0	0	0	0	0	0	0	0			0	0	0	0	12.1	0	-1.31	0
689	1	11	2	5	1.03518	780	3	28	129.3	12.9	0	0	0			0	0	0	0	0	1	2	48	2	48	1	0	0	0			0	0	0	0	0	0	0	0			0	0	0	0	12.9	0	-2.05	1
690	2	9	1	8	0.807727	615	3	22.8	125.6	13.8	0	0	0			0	0	0	0	0	0			0	0	0	0	0	0			0	0	0	0	0	0	0	0			0	0	0	0	13.8	0	-1.13	0
691	1	10	2	6	-1.47894	79	1	27.1	130.6	14.2	0	0	0			0	0	0	0	0	0			0	0	0	0	0	0			0	0	0	0	0	0	0	0			0	0	0	0	14.2	0	-1.13	0
692	1	10	2	7	-0.57129	296	2	28.4	131.4	11.3	0	0	0			0	0	0	1	4	1	8	192	8	192	1	0	0	0			0	0	0	0	0	0	0	0			0	0	0	0	11.3	1	-1	0
693	1	7	1	6	0.807727	615	3	18.2	119	11.8	0	0	0			0	0	0	0	0	0			0	0	0	0	0	0			0	0	0	0	0	0	0	0			0	0	0	0	11.8	0	-0.52	0
694	1	10	2	7	-0.550491	302	2	32	137	16	0	0	0			0	0	0	0	0	1	1	24	1	24	1	0	0	0			0	0	0	0	0	0	0	0			0	0	0	0	16	0	-0.12	0
695	2	10	2	6	-1.4488	93	1	21.4	111.4	12.7	0	0	0			0	0	0	1	4	1	13	312	13	312	1	0	0	0			0	0	0	0	0	0	0	0			0	0	0	0	12.7	0	-4.26	1
696	1	12	2	8	-1.17394	238	1	19	116.9	12.5	0	0	0			0	0	0	1	10	1	13	312	13	312	1	0	0	0			0	0	0	0	0	0	0	0			0	0	0	0	12.5	0	-4.54	1
697	1	10	2	6	0.402692	423	2	24.8	133.5	11.4	0	0	0			0	0	0	0	0	1	4	96	4	96	1	0	0	0			0	0	0	0	0	0	0	0			0	0	0	0	11.4	1	-0.67	0
698	1	10	2	8	1.1407	806	3	22.7	121.8	12.5	0	0	0			0	0	0	0	0	0			0	0	0	0	0	0			0	0	0	0	0	0	0	0			0	0	0	0	12.5	0	-2.51	1
699	2	8	1	10	0.554388	488	2	21.3	125.1	10.5	0	0	0			0	0	0	1	5	1	4	96	4	96	1	0	0	0			0	0	0	0	0	0	0	0			0	0	0	0	10.5	1	-0.25	0
700	2	10	2	7	-1.29213	108	1	26	132.1	12.5	0	0	0			0	0	0	1	2	1	9	216	9	216	1	0	0	0			0	0	0	0	0	0	0	0			0	0	0	0	12.5	0	-1.02	0
701	1	10	2	6	-1.18446	233	1	20.1	121.1	13.7	0	0	0			0	0	0	0	0	0			0	0	0	0	0	0			0	0	0	0	0	0	0	0			0	0	0	0	13.7	0	-2.62	1
702	2	8	1	6	-1.47385	81	1	30.6	143	13.8	0	0	0			0	0	0	0	0	1	4	96	4	96	1	0	0	1	2	48	2	48	0	0	0	0	0	0			0	0	0	0	13.8	0	2.84	0
703	2	12	2	8	0.927504	671	3	35.4	139.7	13.2	1	5	1	4	96	4	96	1	0	0	1	13	312	13	312	1	0	0	0			0	0	0	0	0	0	0	0			0	0	0	0	13.2	0	-1.69	0
704	2	13	2	8	-0.864161	274	1	44.8	154.5	14.1	0	0	1	11	264	11	264	1	0	0	0			0	0	0	0	0	0			0	0	0	0	0	0	0	0			0	0	0	0	14.1	0	-0.27	0
705	1	9	1	7	-1.20525	153	1	19.8	115.6	13.4	0	0	0			0	0	0	0	0	0			0	0	0	0	0	0			0	0	0	0	0	0	0	0			0	0	0	0	13.4	0	-2.82	1
706	1	9	1	6	0.2599	377	2	22.5	121.9	13.1	0	0	0			0	0	0	0	0	0			0	0	0	0	0	0			0	0	0	0	0	0	0	0			0	0	0	0	13.1	0	-1.77	0
707	1	10	2	4	0.510365	467	2	19.8	111.3	14.2	0	0	0			0	0	0	0	0	1	6	144	6	144	1	0	0	0			0	0	0	0	0	0	0	0			0	0	0	0	14.2	0	-4.15	1
708	2	9	1	5	0.597157	498	2	25	130	10.5	0	0	0			0	0	0	0	0	1	2	48	2	48	1	0	0	0			0	0	0	0	0	0	0	0			0	0	0	0	10.5	1	-0.41	0
709	2	8	1	6	0.811025	617	3	21.4	123.4	13.5	0	0	0			0	0	0	0	0	0			0	0	0	0	0	0			0	0	0	0	0	0	0	0			0	0	0	0	13.5	0	-0.54	0
710	1	13	2	6	0.991153	745	3	38.7	151.3	13	0	0	0			0	0	0	0	0	0			0	0	0	0	0	0			0	0	0	0	0	0	0	0			0	0	0	0	13	0	-0.64	0
711	2	8	1	8	0.368517	413	2	23.1	128.5	13.6																																				13.6	0	0.34	0
712	2	8	1	4	0.842337	637	3	26.8	127.5	12	0	0	0			0	0	0	0	0	0			0	0	0	0	0	0			0	0	0	0	0	0	0	0			0	0	0	0	12	0	0.16	0
713	2	10	2	10	-0.656457	283	1	33.1	140.1	13.5	0	0	0			0	0	0	0	0	1	8	192	8	192	1	0	0	0			0	0	0	0	0	0	0	0			0	0	0	0	13.5	0	0.23	0
714	2	11	2	6	-1.18609	180	1	27	130	13.5	0	0	0			0	0	0	0	0	1	4	96	4	96	1	0	0	0			0	0	0	0	0	0	0	0			0	0	0	0	13.5	0	-2.26	1
715	2	14	2	5	-1.92671	5	1	31	143.2	14.5	0	0	0			0	0	0	0	0	1	1	24	1	24	1	0	0	0			0	0	0	0	0	0	0	0			0	0	0	0	14.5	0	-2.39	1
716	1	9	1	6	-1.16359	244	1	23.2	129	12.5	0	0	0			0	0	0	0	0	0			0	0	0	0	0	0			0	0	0	0	0	0	0	0			0	0	0	0	12.5	0	-0.59	0
717	2	12	2	9	0.804853	614	3	26.8	138	12.8	0	0	0			0	0	0	0	0	1	4	96	4	96	1	0	0	0			0	0	0	0	0	0	0	0			0	0	0	0	12.8	0	-1.93	0
718	2	9	1	4	-0.231273	320	2	25.8	133.3	13.3	0	0	0			0	0	0	0	0	1	7	168	7	168	1	0	0	0			0	0	0	0	0	0	0	0			0	0	0	0	13.3	0	0.13	0
719	1	12	2	6	-1.29042	110	1	49	157	12.8	0	0	0			0	0	0	0	0	0			0	0	0	0	0	0			0	0	0	0	0	0	0	0			0	0	0	0	12.8	0	1.12	0
720	1	12	2	6	-1.29992	107	1	35.8	145.7	13.9	0	0	0			0	0	0	1	4	1	10	240	10	240	1	0	0	0			0	0	0	0	0	0	0	0			0	0	0	0	13.9	0	-0.48	0
721	1	10	2	8	0.633016	513	2	24	127.8	12.5	0	0	0			0	0	0	0	0	1	7	168	7	168	1	0	0	0			0	0	0	0	0	0	0	0			0	0	0	0	12.5	0	-1.57	0
722	1	12	2	5	1.03518	780	3	24	127	10.6	0	0	0			0	0	0	0	0	0			0	0	0	0	0	0			0	0	0	0	0	0	0	0			0	0	0	0	10.6	1	-3.12	1
723	1	13	2	6	0.252912	375	2	32.1	142	13.8	0	0	0			0	0	0	1	7	1	5	120	5	120	1	0	0	0			0	0	0	0	0	0	0	0			0	0	0	0	13.8	0	-1.89	0
724	2	10	2	8	-1.50145	51	1	24	127.4	12.5	0	0	0			0	0	0	0	0	1	7	168	7	168	1	0	0	0			0	0	0	0	0	0	0	0			0	0	0	0	12.5	0	-1.76	0
725	1	12	2	6	-1.23995	129	1	38	151.4	11.7	0	0	1	5	120	5	120	1	1	5	1	10	240	10	240	1	0	0	0			0	0	0	0	0	0	0	1	7	168	7	168	1	0	11.7	1	0.33	0
726	2	10	2	9	0.510365	467	2	24	127.4	12.5	0	0	0			0	0	0	1	5	1	7	168	7	168	1	0	0	0			0	0	0	0	0	0	0	0			0	0	0	0	12.5	0	-1.76	0
727	2	9	1	4	-0.509348	308	2	30.9	133.9	12.1	0	0	0			0	0	0	0	0	0			0	0	0	0	0	0			0	0	0	0	0	0	0	0			0	0	0	0	12.1	0	0.23	0
728	2	12	2	11	-1.29042	110	1	47.9	159.3	11.5	0	0	0			0	0	0	1	3	1	5	120	5	120	1	0	0	0			0	0	0	0	0	0	0	0			0	0	0	0	11.5	1	1.18	0
729	1	10	2	9	-0.517472	307	2	30.1	136.9	15.6	0	0	0			0	0	0	0	0	0			0	0	0	0	0	0			0	0	0	0	0	0	0	0			0	0	0	0	15.6	0	-0.14	0
730	2	12	2	7	0.203725	372	2	32.5	142.8	12.5	1	2	1	3	72	3	72	1	0	0	0			0	0	0	0	0	0			0	0	0	0	0	0	0	0			0	0	0	0	12.5	0	-1.23	0
731	2	12	2	7	0.0285789	347	2	23.4	131	11.9	0	0	0			0	0	0	1	6	1	10	240	10	240	1	0	0	0			0	0	0	0	0	0	0	0			0	0	0	0	11.9	1	-2.96	1
732	2	13	2	7	-0.656457	283	1	24	127.4	12.5	0	0	0			0	0	0	1	5	1	7	168	7	168	1	0	0	0			0	0	0	0	0	0	0	0			0	0	0	0	12.5	0	-4.17	1
733	2	10	2	7	1.40929	860	3	41.8	150.7	14.3	0	0	0			0	0	0	1	15	1	2	48	2	48	1	0	0	0			0	0	0	0	0	0	0	0			0	0	0	0	14.3	0	1.89	0
734	2	9	1	6	-0.924076	270	1	26	134.5	13.6	0	0	0			0	0	0	1	9	1	20	480	20	480	1	0	0	0			0	0	0	0	0	0	0	0			0	0	0	0	13.6	0	0.33	0
735	1	10	2	7	-1.13227	260	1	35.7	146	14.7	0	0	0			0	0	0	0	0	1	6	144	6	144	1	0	0	0			0	0	0	0	0	0	0	0			0	0	0	0	14.7	0	1.29	0
736	1	11	2	6	0.0196321	342	2	27.4	138	12.1	0	0	0			0	0	0	0	0	0			0	0	0	0	0	0			0	0	0	0	0	0	0	0			0	0	0	0	12.1	0	-0.76	0
737	2	12	2	6	1.22586	814	3	40.8	149.8	13.1	1	8	1	7	168	7	168	1	0	0	0			0	0	0	0	0	0			0	0	0	0	0	0	0	0			0	0	0	0	13.1	0	-0.21	0
738	1	12	2	8	-1.29042	110	1	24	127.4	12.5	0	0	0			0	0	0	1	6	1	7	168	7	168	1	0	0	0			0	0	0	0	0	0	0	0			0	0	0	0	12.5	0	-3.06	1
739	1	12	2	10	-1.39207	94	1	36.4	142.9	13.7	0	0	0			0	0	0	0	0	0			0	0	0	0	0	0			0	0	0	0	0	0	0	0			0	0	0	0	13.7	0	-0.87	0
740	2	10	2	7	1.0682	793	3	33.8	143.5	13.4	0	0	0			0	0	0	0	0	0			0	0	0	0	0	0			0	0	0	0	0	0	0	0			0	0	0	0	13.4	0	0.76	0
741	2	10	2	10	1.03688	784	3	24.8	130																																							-1.35	0
742	2	10	2	8	0.875356	654	3	21.8	122.2	13.7	0	0	0			0	0	0	1	2	1	3	72	3	72	1	0	0	0			0	0	0	0	0	0	0	0			0	0	0	0	13.7	0	-2.57	1
743	1	11	2	10	0.666035	551	2	24.1	127.4	12.5	0	0	0			0	0	0	1	8	1	7	168	7	168	1	0	0	0			0	0	0	0	0	0	0	0			0	0	0	0	12.5	0	-2.33	1
744	1	10	2	7	0.402692	423	2	24	131.4	9.9	0	0	0			0	0	0	1	2	1	5	120	5	120	1	0	0	0			0	0	0	0	0	0	0	0			0	0	0	0	9.9	1	-1	0
745	1	11	2	6	0.773541	604	3	34	145.6	14.4	0	0	0			0	0	0	0	0	0			0	0	0	0	0	0			0	0	0	0	0	0	0	0			0	0	0	0	14.4	0	0.37	0
746	1	9	1	7	0.928501	682	3	23.8	122.6	13	0	0	0			0	0	0	0	0	1	3	72	3	72	1	0	0	0			0	0	0	0	0	0	0	0			0	0	0	0	13	0	-1.66	0
747	1	12	2	5	-1.18275	236	1	24	127.4	12.5	0	0	0			0	0	0	1	6	1	7	168	7	168	1	0	0	0			0	0	0	0	0	0	0	0			0	0	0	0	12.5	0	-3.06	1
748	2	12	2	9	-0.571551	295	2	29.4	141.2	14.4	0	0	0			0	0	0	0	0	0			0	0	0	0	0	0			0	0	0	0	0	0	0	0			0	0	0	0	14.4	0	-1.47	0
749	1	9	1	9	-1.20525	153	1	26	129.7	14.4	0	0	0			0	0	0	1	9	1	12	288	12	288	1	0	0	0			0	0	0	0	0	0	0	0			0	0	0	0	14.4	0	-0.48	0
750	1	12	2	7	0.304341	386	2	24	127.4	12.5	0	0	0			0	0	0	1	6	1	7	168	7	168	1	0	0	0			0	0	0	0	0	0	0	0			0	0	0	0	12.5	0	-3.06	1
751	1	12	2	6	-0.552127	298	2	25	127	12.5	0	0	0			0	0	0	0	0	0			0	0	0	0	0	0			0	0	0	0	0	0	0	0			0	0	0	0	12.5	0	-3.12	1
752	1	10	2	8	-0.373121	314	2	24	127.4	12.5	0	0	0			0	0	0	1	3	1	7	168	7	168	1	0	0	0			0	0	0	0	0	0	0	0			0	0	0	0	12.5	0	-1.63	0
753	2	10	2	5	1.37798	858	3	24	127.4	12.5	0	0	0			0	0	0	1	4	1	7	168	7	168	1	0	0	0			0	0	0	0	0	0	0	0			0	0	0	0	12.5	0	-1.76	0
754	2	10	2	5	0.876979	657	3	24	127.4	12.5	0	0	0			0	0	0	1	4	1	7	168	7	168	1	0	0	0			0	0	0	0	0	0	0	0			0	0	0	0	12.5	0	-1.76	0
755	2	10	2	7	-1.95973	3	1	24	130.1	14.5	0	0	0			0	0	0	0	0	1	3	72	3	72	1	0	0	0			0	0	0	0	0	0	0	0			0	0	0	0	14.5	0	-1.33	0
756	1	10	2	3	-1.27126	115	1	28.4	131.3	13.7	0	0	0			0	0	0	0	0	0			0	0	0	0	0	0			0	0	0	0	0	0	0	0			0	0	0	0	13.7	0	-1.02	0
757	1	11	2	7	0.836875	635	3	27.4	133.5	14.5	0	0	0			0	0	0	0	0	0			0	0	0	0	0	0			0	0	0	0	0	0	0	0			0	0	0	0	14.5	0	-1.43	0
758	1	11	2	8	0.960523	713	3	28.1	130.5	11.8	0	0	0			0	0	0	0	0	0			0	0	0	0	0	0			0	0	0	0	0	0	0	0			0	0	0	0	11.8	0	-1.87	0
759	1	14	2	6	0.991153	745	3	50.8	162.2	15.3	0	0	0			0	0	0	1	3	1	10	240	10	240	1	0	0	0			0	0	0	0	0	0	0	0			0	0	0	0	15.3	0	-0.13	0
761	1	11	2	8	-1.09929	262	1	29.1	130.5	12.5	0	0	0			0	0	0	0	0	1	5	120	5	120	1	0	0	0			0	0	0	0	0	0	0	0			0	0	0	0	12.5	0	-1.87	0
762	1	14	2	7	0.777097	606	3	37.3	148	15.5	0	0	0			0	0	0	0	0	1	2	48	2	48	1	0	0	0			0	0	0	0	0	0	0	0			0	0	0	0	15.5	0	-1.97	0
763	1	11	2	4	-0.144581	326	2	22.4	133.2	17.5	0	0	0			0	0	0	1	2	1	3	72	3	72	1	0	0	0			0	0	0	0	0	0	0	0			0	0	0	0	17.5	0	-1.47	0
764	1	12	2	10	-1.25911	127	1	37.4	148.5	14.4	0	0	0			0	0	0	0	0	0			0	0	0	0	0	0			0	0	0	0	0	0	0	0			0	0	0	0	14.4	0	-0.08	0
765	1	11	2	6	-0.00843151	339	2	25	133.6	13.8	0	0	0			0	0	0	1	3	1	6	144	6	144	1	0	0	0			0	0	0	0	0	0	0	0			0	0	0	0	13.8	0	-1.41	0
766	1	11	2	7	-0.754716	280	1	26.8	129.4	12.6	0	0	0			0	0	0	0	0	0			0	0	0	0	0	0			0	0	0	0	0	0	0	0			0	0	0	0	12.6	0	-2.04	1
767	1	11	2	10	-1.20525	153	1	38.2	151.5	13.1	0	0	0			0	0	0	0	0	0			0	0	0	0	0	0			0	0	0	0	0	0	0	0			0	0	0	0	13.1	0	1.25	0
768	1	11	2	10	0.325941	398	2	33	135	13.8	0	0	0			0	0	0	1	7	1	6	144	6	144	1	0	0	0			0	0	0	0	0	0	0	0			0	0	0	0	13.8	0	-1.21	0
769	1	11	2	9	0.960523	713	3	43.3	151.5	14.3	0	0	0			0	0	0	0	0	0			0	0	0	0	0	0			0	0	0	0	0	0	0	0			0	0	0	0	14.3	0	1.25	0
770	1	11	2	4	-1.17394	238	1	31	135	13.8	0	0	0			0	0	0	1	8	1	6	144	6	144	1	0	0	0			0	0	0	0	0	0	0	0			0	0	0	0	13.8	0	-1.21	0
771	1	11	2	9	0.975816	723	3	30.8	139.7	13.9	0	0	0			0	0	0	0	0	0			0	0	0	0	0	0			0	0	0	0	0	0	0	0			0	0	0	0	13.9	0	-0.51	0
772	2	11	2	6	0.337361	403	2	29	128	13.8	0	0	0			0	0	0	1	3	1	6	144	6	144	1	0	0	0			0	0	0	0	0	0	0	0			0	0	0	0	13.8	0	-2.56	1
773	1	11	2	7	0.960523	713	3	29.5	137.9	12.8	0	0	0			0	0	0	0	0	1	3	72	3	72	1	0	0	0			0	0	0	0	0	0	0	0			0	0	0	0	12.8	0	-0.77	0
774	1	11	2	7	-1.20525	153	1	32	135	13.8	0	0	0			0	0	0	0	0	1	6	144	6	144	1	0	0	0			0	0	0	0	0	0	0	0			0	0	0	0	13.8	0	-1.21	0
775	2	11	2	6	0.658911	547	2	33.4	138.6	11	1	4	1	5	120	5	120	1	0	0	0			0	0	0	0	0	0			0	0	0	0	0	0	0	0			0	0	0	0	11	1	-0.96	0
776	1	12	2	6	0.960523	713	3	30.1	138	12.5	0	0	0			0	0	0	0	0	0			0	0	0	0	0	0			0	0	0	0	0	0	0	0			0	0	0	0	12.5	0	-1.56	0
777	2	12	2	6	-1.20696	144	1	32	132	13.8	0	0	0			0	0	0	1	7	1	6	144	6	144	1	0	0	0			0	0	0	0	0	0	0	0			0	0	0	0	13.8	0	-2.81	1
778	1	12	2	6	0.35896	409	2	34.8	148	12.5	0	0	0			0	0	0	0	0	0			0	0	0	0	0	0			0	0	0	0	0	0	0	1	5	120	5	120	1	0	12.5	0	-0.15	0
779	1	13	2	5	0.88348	658	3	45.2	155.4	14.5	0	0	0			0	0	0	0	0	1	5	120	5	120	1	0	0	0			0	0	0	0	0	0	0	1	6	144	6	144	1	0	14.5	0	-0.09	0
780	1	12	2	9	-1.23827	132	1	35.1	139	10.5	0	0	0			0	0	0	0	0	0			0	0	0	0	0	0			0	0	0	0	0	0	0	0			0	0	0	0	10.5	1	-1.42	0
781	1	11	2	5	-1.17394	238	1	41	144.7	13.2	0	0	0			0	0	0	0	0	0			0	0	0	0	0	0			0	0	0	0	0	0	0	1	12	288	12	288	1	0	13.2	0	0.24	0
782	1	12	2	7	0.667032	553	2	29	132.4	12.9	0	0	0			0	0	0	0	0	0			0	0	0	0	0	0			0	0	0	0	0	0	0	0			0	0	0	0	12.9	0	-2.35	1
783	2	11	2	4	-0.539977	304	2	29	131	13.8	0	0	0			0	0	0	1	5	1	6	144	6	144	1	0	0	0			0	0	0	0	0	0	0	0			0	0	0	0	13.8	0	-2.11	1
784	1	11	2	7	-1.20525	153	1	31.3	143.5	12.8	0	0	0			0	0	0	0	0	0			0	0	0	0	0	0			0	0	0	0	0	0	0	0			0	0	0	0	12.8	0	0.06	0
785	1	12	2	5	-1.20696	144	1	35.7	146	12.8	1	7	1	10	240	10	240	1	1	9	1	12	288	12	288	1	0	0	0			0	0	0	0	0	0	0	0			0	0	0	0	12.8	0	-0.43	0
786	2	13	2	5	0.929211	684	3	46.1	152.7	15.5	0	0	0			0	0	0	0	0	0			0	0	0	0	0	0			0	0	0	0	0	0	0	0			0	0	0	0	15.5	0	-0.53	0
787	2	14	2	7	0.634013	520	2	48	154.3	14.5	0	0	0			0	0	0	0	0	0			0	0	0	0	0	0			0	0	0	0	0	0	0	0			0	0	0	0	14.5	0	-0.79	0
788	1	11	2	5	-1.17394	238	1	44.5	153	15.7	1	5	1	10	240	10	240	1	1	4	1	8	192	8	192	1	0	0	0			0	0	0	0	0	0	0	0			0	0	0	0	15.7	0	1.47	0
789	1	14	2	10	0.856722	648	3	60.4	171.4	14	0	0	0			0	0	0	0	0	0			0	0	0	0	0	0			0	0	0	0	0	0	0	0			0	0	0	0	14	0	1.07	0
790	2	12	2	7	0.960523	713	3	28.1	130	13.2	0	0	0			0	0	0	1	10	1	7	168	7	168	1	0	0	0			0	0	0	0	0	0	0	0			0	0	0	0	13.2	0	-3.1	1
791	1	11	2	9	0.633016	513	2	27.4	135.3	13.2	0	0	0			0	0	0	0	0	0			0	0	0	0	0	0			0	0	0	0	0	0	0	0			0	0	0	0	13.2	0	-1.16	0
792	1	11	2	8	-0.57129	296	2	34.3	139	12.9	0	0	0			0	0	0	0	0	0			0	0	0	0	0	0			0	0	0	0	0	0	0	0			0	0	0	0	12.9	0	-0.61	0
793	1	13	2	3	-1.20696	144	1	36.3	145.5	12.5	1	3	1	5	120	5	120	1	1	7	1	10	240	10	240	1	0	0	0			0	0	0	0	0	0	0	1	3	72	3	72	1	0	12.5	0	-1.42	0
794	2	14	2	7	-0.643779	285	1	46	148.3	12.3	0	0	0			0	0	0	0	0	1	5	120	5	120	1	0	0	0			0	0	1	0	1	0	0	0			0	0	0	0	12.3	0	-1.65	0
795	1	13	2	7	-0.867485	273	1	28.4	137	14.8	0	0	0			0	0	0	1	3	1	6	144	6	144	1	0	0	0			0	0	0	0	0	0	0	0			0	0	0	0	14.8	0	-2.56	1
796	2	13	2	6	0.799603	612	3	35.5	142.9	13.4	1	3	1	3	72	3	72	1	1	2	1	5	120	5	120	1	0	0	0			0	0	0	0	0	0	0	0			0	0	0	0	13.4	0	-1.94	0
797	1	12	2	8	-0.572997	292	2	39.8	145.4	12.4	0	0	0			0	0	0	0	0	0			0	0	0	0	0	0			0	0	0	0	0	0	0	0			0	0	0	0	12.4	0	-0.52	0
798	2	13	2	7	0.840746	636	3	39.5	149.6	15.6	0	0	0			0	0	0	0	0	0			0	0	0	0	0	0			0	0	0	0	0	1	3	1	9	216	9	216	1	0	15.6	0	-0.98	0
799	2	13	2	5	-1.46843	83	1	39	145.5	11.5	1	2	1	3	72	3	72	1	0	0	0			0	0	0	0	0	0			0	0	0	0	0	0	0	1	5	120	5	120	1	0	11.5	1	-1.57	0
800	2	14	2	5	0.927504	671	3	36.8	140.3	14.9	1	4	1	7	168	7	168	1	0	0	0			0	0	0	0	0	0			0	0	0	0	0	1	7	1	13	312	13	312	1	0	14.9	0	-2.81	1
801	1	13	2	8	1.30162	818	3	41	156.4	13.9	0	0	0			0	0	0	0	0	0			0	0	0	0	0	0			0	0	0	0	0	0	0	0			0	0	0	0	13.9	0	0.05	0
802	1	13	2	8	0.482609	460	2	36	145.9	15.4	0	0	0			0	0	0	0	0	0			0	0	0	0	0	0			0	0	0	0	0	0	0	0			0	0	0	0	15.4	0	-1.37	0
803	1	13	2	6	0.435711	439	2	34.3	144.6	11.3	0	0	1	4	96	4	96	1	1	5	1	3	72	3	72	1	0	0	0			0	0	0	0	0	0	0	1	5	120	5	120	1	0	11.3	1	-1.54	0
804	1	13	2	7	0.678454	558	2	44.3	163	15.7	0	0	0			0	0	0	0	0	0			0	0	0	0	0	0			0	0	0	0	0	0	0	0			0	0	0	0	15.7	0	0.94	0
805	2	13	2	7	0.960523	713	3	35.1	140	12.5	0	0	0			0	0	0	0	0	0			0	0	0	0	0	0			0	0	0	0	0	0	0	0			0	0	0	0	12.5	0	-2.36	1
806	2	13	2	4	1.04015	786	3	29	140.1																																							-2.34	1
807	2	13	2	7	0.853848	644	3	35.2	152.7	11.5	1	9	1	10	240	10	240	1	0	0	0			0	0	0	0	0	0			0	0	0	0	0	0	0	0			0	0	0	0	11.5	1	-0.53	0
808	1	13	2	8	1.30162	818	3	28.2	133	13.5	0	0	0			0	0	0	0	0	0			0	0	0	0	0	0			0	0	0	0	0	0	0	0			0	0	0	0	13.5	0	-3.1	1
809	2	13	2	9	0.929211	684	3	43	151.2	11.5	0	0	0			0	0	0	0	0	0			0	0	0	0	0	0			0	0	0	0	0	0	0	0			0	0	0	0	11.5	1	-0.75	0
810	1	14	2	3	-0.572997	292	2	47.8	163	15.8	0	0	1	3	72	3	72	1	1	7	1	11	264	11	264	1	0	0	0			0	0	0	0	0	1	3	1	7	168	7	168	1	0	15.8	0	-0.02	0
811	1	13	2	7	0.633016	513	2	34.2	142.3	11.1	1	5	1	9	216	9	216	1	0	0	0			0	0	0	0	0	0			0	0	0	0	0	0	0	0			0	0	0	0	11.1	1	-1.85	0
812	2	13	2	10	0.927504	671	3	36.5	148.5	11.9	0	0	0			0	0	0	0	0	0			0	0	0	0	0	0			0	0	0	0	0	0	0	0			0	0	0	0	11.9	1	-1.13	0
814	1	13	2	9	0.509367	465	2	26.3	132.7	10.6	0	0	0			0	0	0	1	3	1	5	120	5	120	1	0	0	0			0	0	0	0	0	0	0	1	3	72	3	72	1	0	10.6	1	-3.14	1
815	1	13	2	6	-1.06627	267	1	27	130.8	16.2	0	0	0			0	0	0	0	0	0			0	0	0	0	0	0			0	0	0	0	0	0	0	0			0	0	0	0	16.2	0	-3.4	1
816	1	13	2	8	0.373614	416	2	31.2	139.3	12.9	0	0	0			0	0	0	0	0	0			0	0	0	0	0	1	3	72	3	72	0	0	0	0	0	0			0	0	0	0	12.9	0	-2.25	1
817	1	13	2	7	1.01032	765	3	30	144	13.2	1	7	1	13	312	13	312	1	0	0	0			0	0	0	0	0	0			0	0	0	0	0	0	0	0			0	0	0	0	13.2	0	-1.62	0
818	1	14	2	7	-1.47622	80	1	34.9	140.6	13.7	1	3	1	9	216	9	216	1	0	0	0			0	0	0	0	0	0			0	0	0	0	0	0	0	0			0	0	0	0	13.7	0	-2.94	1
819	2	13	2	9	0.373163	415	2	42	151.5	13.3	1	8	1	3	72	3	72	1	0	0	0			0	0	0	0	0	0			0	0	0	0	0	0	0	0			0	0	0	0	13.3	0	-0.7	0
820	1	13	2	5	-1.39207	94	1	35	145.5	13.1	0	0	0			0	0	0	0	0	0			0	0	0	0	0	0			0	0	0	0	0	0	0	0			0	0	0	0	13.1	0	-1.42	0
821	1	13	2	7	0.482609	460	2	36	144.1	14.5	1	8	1	7	168	7	168	1	1	6	1	10	240	10	240	1	0	0	0			0	0	0	0	0	0	0	1	3	72	3	72	1	0	14.5	0	-1.61	0
822	1	14	2	7	-1.50145	51	1	30.5	135	12.6	1	7	1	5	120	5	120	1	0	0	0			0	0	0	0	0	0			0	0	0	0	0	0	0	0			0	0	0	0	12.6	0	-3.66	1
823	1	13	2	7	0.72681	573	2	34.2	144.4	13.3	0	0	0			0	0	0	0	0	0			0	0	0	0	0	0			0	0	0	0	0	0	0	0			0	0	0	0	13.3	0	-1.57	0
824	2	13	2	9	1.00713	753	3	41.7	154	12.8	0	0	0			0	0	0	0	0	0			0	0	0	0	0	0			0	0	0	0	0	0	0	0			0	0	0	0	12.8	0	-0.34	0
825	1	13	2	7	0.559359	490	2	30	141.7	13.1	0	0	0			0	0	0	1	7	1	6	144	6	144	1	0	0	0			0	0	0	0	0	0	0	0			0	0	0	0	13.1	0	-1.93	0
826	1	13	2	5	0.823702	628	3	28	133.9	12.1	1	2	1	4	96	4	96	1	1	4	1	7	168	7	168	1	1	4	1	6	144	6	144	0	0	0	0	0	0			0	0	0	0	12.1	0	-2.98	1
827	1	13	2	11	-0.165865	323	2	45	159.7	12.7	1	7	1	9	216	9	216	1	1	4	1	7	168	7	168	1	0	0	0			0	0	0	0	0	1	7	1	10	240	10	240	1	0	12.7	0	0.49	0
828	1	13	2	7	0.817439	618	3	44.3	163	15.7	0	0	0			0	0	0	0	0	0			0	0	0	0	0	0			0	0	0	0	0	0	0	0			0	0	0	0	15.7	0	0.94	0
829	2	13	2	7	1.11193	801	3	38.4	152.8	13.8	0	0	0			0	0	0	1	4	1	3	72	3	72	1	0	0	0			0	0	0	0	0	0	0	0			0	0	0	0	13.8	0	-0.51	0
830	1	14	2	7	-1.09758	263	1	41	157.7	14.8	0	0	0			0	0	0	0	0	0			0	0	0	0	0	0			0	0	0	0	0	0	0	0			0	0	0	0	14.8	0	-0.71	0
831	1	13	2	5	-1.39207	94	1	39	155.1	15.6	0	0	0			0	0	0	0	0	0			0	0	0	0	0	0			0	0	0	0	0	0	0	0			0	0	0	0	15.6	0	-0.13	0
832	1	13	2	6	0.152227	355	2	38.4	152.8	13.8	0	0	0			0	0	0	1	8	1	3	72	3	72	1	0	0	0			0	0	0	0	0	0	0	0			0	0	0	0	13.8	0	-0.44	0
833	1	14	2	8	0.42644	436	2	45.1	155.6	15.4	0	0	0			0	0	0	0	0	0			0	0	0	0	0	0			0	0	0	0	0	0	0	0			0	0	0	0	15.4	0	-0.99	0
834	2	14	2	7	0.823702	628	3	38.4	152.8	13.8	0	0	0			0	0	0	1	2	1	3	72	3	72	1	0	0	0			0	0	0	0	0	0	0	0			0	0	0	0	13.8	0	-1.01	0
835	2	14	2	4	1.30162	818	3	38.4	152.8	13.8	0	0	0			0	0	0	1	3	1	3	72	3	72	1	0	0	0			0	0	0	0	0	0	0	0			0	0	0	0	13.8	0	-1.01	0
836	2	14	2	7	0.402692	423	2	38.4	152.8	13.8	0	0	0			0	0	0	1	4	1	3	72	3	72	1	0	0	0			0	0	0	0	0	0	0	0			0	0	0	0	13.8	0	-1.01	0
837	2	14	2	6	-1.1878	172	1	35.8	145.4	13.2	0	0	0			0	0	0	0	0	0			0	0	0	0	0	0			0	0	0	0	0	0	0	0			0	0	0	0	13.2	0	-2.07	1
838	2	14	2	5	0.633016	513	2	38.4	152.8	13.8	0	0	0			0	0	0	1	7	1	3	72	3	72	1	0	0	0			0	0	0	0	0	0	0	0			0	0	0	0	13.8	0	-1.01	0
839	1	14	2	8	0.666035	551	2	31.7	144.7	13.2	1	3	0			0	0	1	1	2	1	9	216	9	216	1	0		0					0	0	0	0	0	0					0	0	13.2	0	-2.4	1
840	1	14	2	6	-1.20696	144	1	42	156.6	14.7	0	0	0			0	0	0	0	0	0			0	0	0	0	0	0			0	0	0	0	0	0	0	0			0	0	0	0	14.7	0	-0.86	0
841	1	13	2	8	0.633016	513	2	25.7	135.3	14.9	0	0	0			0	0	0	0	0	0			0	0	0	0	0	0			0	0	0	0	0	0	0	0			0	0	0	0	14.9	0	-2.79	1
842	1	14	2	12	-1.49974	55	1	31	130	11	0	0	0			0	0	0	0	0	0			0	0	0	0	0	0			0	0	0	0	0	0	0	0			0	0	0	0	11	1	-4.31	1
843	1	14	2	4	-1.20696	144	1	38.4	152.8	13.8	0	0	0			0	0	0	1	2	1	3	72	3	72	1	0	0	0			0	0	0	0	0	0	0	0			0	0	0	0	13.8	0	-1.35	0
844	1	14	2	7	0.946667	693	3	32.8	132.6	11.5	0	0	0			0	0	0	0	0	0			0	0	0	0	0	0			0	0	0	0	0	0	0	0			0	0	0	0	11.5	1	-3.98	1
845	1	13	2	6	0.744078	586	3	35	135	12	0	0	0			0	0	0	0	0	1	3	72	3	72	1	0	0	0			0	0	0	0	0	0	0	0			0	0	0	0	12	0	-2.83	1
846	1	14	2	8	0.773708	605	3	31	145.6	14.8	0	0	0			0	0	0	0	0	0			0	0	0	0	0	0			0	0	0	0	0	0	0	0			0	0	0	0	14.8	0	-2.29	1
847	1	14	2	12	1.00884	761	3	35	146	13.8	0	0	0			0	0	0	0	0	1	2	48	2	48	1	0	0	0			0	0	0	0	0	0	0	0			0	0	0	0	13.8	0	-2.23	1
848	2	14	2	6	0.842337	637	3	33	130	9.5	0	0	0			0	0	0	1	4	1	5	120	5	120	1	0	0	0			0	0	0	0	0	0	0	0			0	0	0	0	9.5	1	-4.29	1
849	2	14	2	8	0.975816	723	3	36	135	11.5																																				11.5	1	-3.57	1
850	1	14	2	7	-1.20696	144	1	38.8	153.4	12.7	0	0	0			0	0	0	0	0	0			0	0	0	0	0	0			0	0	0	0	0	0	0	1	6	144	6	144	1	0	12.7	0	-1.27	0
851	1	13	2	7	0.633016	513	2	34.8	143.3	14.1	0	0	0			0	0	0	0	0	0			0	0	0	0	0	0			0	0	0	0	0	0	0	0			0	0	0	0	14.1	0	-1.72	0
852	2	14	2	4	0.653449	543	2	38.4	152.8	13.8	0	0	0			0	0	0	1	2	1	3	72	3	72	1	0	0	0			0	0	0	0	0	0	0	0			0	0	0	0	13.8	0	-1.01	0
853	2	14	2	7	-1.50924	44	1	34.1	140	12.5	0	0	0			0	0	0	0	0	0			0	0	0	0	0	0			0	0	0	0	0	0	0	0			0	0	0	0	12.5	0	-2.85	1
854	1	14	2	8	0.3949	421	2	38.4	152.8	13.8	0	0	0			0	0	0	1	7	1	3	72	3	72	1	0	0	0			0	0	0	0	0	0	0	0			0	0	0	0	13.8	0	-1.35	0
855	1	14	2	5	0.435711	439	2	49.6	167.6	14.7	0	0	0			0	0	0	0	0	0			0	0	0	0	0	0			0	0	0	0	0	0	0	0			0	0	0	0	14.7	0	0.57	0
856	1	14	2	7	-1.76579	15	1	30.3	136.4	14.4	0	0	0			0	0	0	0	0	0			0	0	0	0	0	0			0	0	0	0	0	0	0	0			0	0	0	0	14.4	0	-3.48	1
857	1	14	2	3	-1.50145	51	1	30	136	10.5	0	0	0			0	0	0	1	10	1	8	192	8	192	1	0	0	0			0	0	0	0	0	0	0	0			0	0	0	0	10.5	1	-3.53	1
858	2	14	2	9	-1.44927	88	1	34	137	11.5	1	4	1	5	120	5	120	1	1	2	1	9	216	9	216	1	0	0	0			0	0	1	0	1	0	0	1	7	168	7	168	1	0	11.5	1	-3.28	1
859	2	14	2	6	-0.572997	292	2	52	155.6	12.8	0	0	0			0	0	0	0	0	0			0	0	0	0	0	0			0	0	0	0	0	0	0	0			0	0	0	0	12.8	0	-0.6	0
860	1	14	2	9	-1.20525	153	1	26	135	11.6																																				11.6	1	-3.66	1
861	1	14	2	7	0.601704	500	2	47.5	160.5	14.4	1	8	1	4	96	4	96	1	1	9	1	5	120	5	120	1	1	2	1	6	144	6	144	0	0	0	0	0	0			0	0	0	0	14.4	0	-0.35	0
862	1	14	2	7	-1.46843	83	1	51.6	158.7	14.8	0	0	0			0	0	0	0	0	0			0	0	0	0	0	0			0	0	0	0	0	0	0	0			0	0	0	0	14.8	0	-0.58	0
863	1	13	2	6	0.927504	671	3	28.3	137.4	13.7	0	0	1	23	552	23	552	1	0	0	0			0	0	0	0	0	0			0	0	0	0	0	0	0	0			0	0	0	0	13.7	0	-2.51	1
864	2	14	2	6	0.896192	663	3	38.4	152.8	13.8	1	2	1	3	72	3	72	1	1	4	1	3	72	3	72	1	0	0	0			0	0	0	0	0	0	0	0			0	0	0	0	13.8	0	-1.01	0
[truncated: 6 more columns]
